# Supplementary material for: DG-AMMOS: A New tool to generate 3D conformation of small molecules using Distance Geometry and Automated Molecular Mechanics Optimization for in silico Screening
Source: BMC Chem Biol. 2009 Nov 13;9:6. doi: 10.1186/1472-6769-9-6 (PMC2781789; doi:10.1186/1472-6769-9-6)
Supplement: Additional file 1 — DG-AMMOS. This file contains the DG-AMMOS package and the user manual. [file 1472-6769-9-6-S1.gz]

Archive with 614 entries (601 files):
- DG-AMMOS
- DG-AMMOS/._.DS_Store
- DG-AMMOS/.DS_Store
- DG-AMMOS/bin
- DG-AMMOS/bin/._.DS_Store
- DG-AMMOS/bin/.DS_Store
- DG-AMMOS/bin/ammp_nongraph
- DG-AMMOS/bin/ammp_to_mol2
- DG-AMMOS/bin/dg-ammos.py
- DG-AMMOS/bin/mol2_to_templ_sp4
- DG-AMMOS/bin/preammp
- DG-AMMOS/bin/save_energy
- DG-AMMOS/doc
- DG-AMMOS/doc/._.DS_Store
- DG-AMMOS/doc/.DS_Store
- DG-AMMOS/doc/._DG-AMMOS_manual.doc
- DG-AMMOS/doc/DG-AMMOS_manual.doc
- DG-AMMOS/example
- DG-AMMOS/example/._.DS_Store
- DG-AMMOS/example/.DS_Store
- DG-AMMOS/example/input.param
- DG-AMMOS/example/input_dataset.mol2
- DG-AMMOS/example/input_dataset_Built.mol2
- DG-AMMOS/example/input_dataset_energy.txt
- DG-AMMOS/install
- DG-AMMOS/install/._.DS_Store
- DG-AMMOS/install/.DS_Store
- DG-AMMOS/install/Makefile
- DG-AMMOS/progs
- DG-AMMOS/progs/._.DS_Store
- DG-AMMOS/progs/.DS_Store
- DG-AMMOS/progs/ammp
- DG-AMMOS/progs/ammp/abc.c
- DG-AMMOS/progs/ammp/abc.o
- DG-AMMOS/progs/ammp/abuild.c
- DG-AMMOS/progs/ammp/abuild.o
- DG-AMMOS/progs/ammp/ammp
- DG-AMMOS/progs/ammp/ammp.c
- DG-AMMOS/progs/ammp/ammp.current.tar
- DG-AMMOS/progs/ammp/ammp.h
- DG-AMMOS/progs/ammp/ammp.o
- DG-AMMOS/progs/ammp/ammp_orig.exe
- DG-AMMOS/progs/ammp/ammp_orig.h
- DG-AMMOS/progs/ammp/analyze.c
- DG-AMMOS/progs/ammp/analyze.o
- DG-AMMOS/progs/ammp/angle.c
- DG-AMMOS/progs/ammp/angle.o
- DG-AMMOS/progs/ammp/animate.c
- DG-AMMOS/progs/ammp/animate.o
- DG-AMMOS/progs/ammp/anonbon.c
- DG-AMMOS/progs/ammp/anonbon.o
- DG-AMMOS/progs/ammp/atoms.bsd.c
- DG-AMMOS/progs/ammp/atoms.c
- DG-AMMOS/progs/ammp/atoms.o
- DG-AMMOS/progs/ammp/av5.c
- DG-AMMOS/progs/ammp/av5.o
- DG-AMMOS/progs/ammp/bell.c
- DG-AMMOS/progs/ammp/bell.o
- DG-AMMOS/progs/ammp/bfgs.c
- DG-AMMOS/progs/ammp/bfgs.o
- DG-AMMOS/progs/ammp/bonds.c
- DG-AMMOS/progs/ammp/bonds.o
- DG-AMMOS/progs/ammp/box.c
- DG-AMMOS/progs/ammp/box.o
- DG-AMMOS/progs/ammp/bstrot.c
- DG-AMMOS/progs/ammp/central.c
- DG-AMMOS/progs/ammp/central.o
- DG-AMMOS/progs/ammp/clone.c
- DG-AMMOS/progs/ammp/clone.o
- DG-AMMOS/progs/ammp/copyright.c
- DG-AMMOS/progs/ammp/cube.c
- DG-AMMOS/progs/ammp/cube.o
- DG-AMMOS/progs/ammp/damp.c
- DG-AMMOS/progs/ammp/damp.o
- DG-AMMOS/progs/ammp/debye.c
- DG-AMMOS/progs/ammp/debye.o
- DG-AMMOS/progs/ammp/dgeom.c
- DG-AMMOS/progs/ammp/dgeom.o
- DG-AMMOS/progs/ammp/dill.c
- DG-AMMOS/progs/ammp/dill.o
- DG-AMMOS/progs/ammp/dipole.c
- DG-AMMOS/progs/ammp/dipole.o
- DG-AMMOS/progs/ammp/doubletime.c
- DG-AMMOS/progs/ammp/doubletime.o
- DG-AMMOS/progs/ammp/dscf.c
- DG-AMMOS/progs/ammp/dscf.o
- DG-AMMOS/progs/ammp/eval.c
- DG-AMMOS/progs/ammp/eval.o
- DG-AMMOS/progs/ammp/fdsolv.c
- DG-AMMOS/progs/ammp/field.c
- DG-AMMOS/progs/ammp/field.o
- DG-AMMOS/progs/ammp/flux.c
- DG-AMMOS/progs/ammp/gauss.c
- DG-AMMOS/progs/ammp/gauss.o
- DG-AMMOS/progs/ammp/gdock.c
- DG-AMMOS/progs/ammp/gdock.o
- DG-AMMOS/progs/ammp/gene.c
- DG-AMMOS/progs/ammp/gene.o
- DG-AMMOS/progs/ammp/ghost.c
- DG-AMMOS/progs/ammp/ghost.o
- DG-AMMOS/progs/ammp/graceless.h
- DG-AMMOS/progs/ammp/grasp.c
- DG-AMMOS/progs/ammp/grasp.o
- DG-AMMOS/progs/ammp/gsdg.c
- DG-AMMOS/progs/ammp/gsdg.o
- DG-AMMOS/progs/ammp/gtor.c
- DG-AMMOS/progs/ammp/gtor.o
- DG-AMMOS/progs/ammp/hard.c
- DG-AMMOS/progs/ammp/hard.o
- DG-AMMOS/progs/ammp/hybrid.c
- DG-AMMOS/progs/ammp/hybrid.o
- DG-AMMOS/progs/ammp/image.c
- DG-AMMOS/progs/ammp/image.o
- DG-AMMOS/progs/ammp/jacobi.c
- DG-AMMOS/progs/ammp/kdock.c
- DG-AMMOS/progs/ammp/kdock.o
- DG-AMMOS/progs/ammp/kohonen.c
- DG-AMMOS/progs/ammp/kohonen.o
- DG-AMMOS/progs/ammp/Makefile
- DG-AMMOS/progs/ammp/map.c
- DG-AMMOS/progs/ammp/math.c
- DG-AMMOS/progs/ammp/math.o
- DG-AMMOS/progs/ammp/math.std.c
- DG-AMMOS/progs/ammp/mom.c
- DG-AMMOS/progs/ammp/mom.o
- DG-AMMOS/progs/ammp/monitor.c
- DG-AMMOS/progs/ammp/monitor.o
- DG-AMMOS/progs/ammp/morse.c
- DG-AMMOS/progs/ammp/morse.o
- DG-AMMOS/progs/ammp/n3.c
- DG-AMMOS/progs/ammp/n3.o
- DG-AMMOS/progs/ammp/nanim.c
- DG-AMMOS/progs/ammp/newgrasp.c
- DG-AMMOS/progs/ammp/noel.c
- DG-AMMOS/progs/ammp/noel.o
- DG-AMMOS/progs/ammp/normal.c
- DG-AMMOS/progs/ammp/normal.o
- DG-AMMOS/progs/ammp/nrxn.c
- DG-AMMOS/progs/ammp/numeric.h
- DG-AMMOS/progs/ammp/odo.c
- DG-AMMOS/progs/ammp/oldlinmin.c
- DG-AMMOS/progs/ammp/optimist.c
- DG-AMMOS/progs/ammp/optimist.o
- DG-AMMOS/progs/ammp/orbit.c
- DG-AMMOS/progs/ammp/orbit.h
- DG-AMMOS/progs/ammp/orbit.o
- DG-AMMOS/progs/ammp/orthorb.adaptive.c
- DG-AMMOS/progs/ammp/orthorb.c
- DG-AMMOS/progs/ammp/orthorb.o
- DG-AMMOS/progs/ammp/orthorb.pair_exchange.c
- DG-AMMOS/progs/ammp/periodic.c
- DG-AMMOS/progs/ammp/periodic.o
- DG-AMMOS/progs/ammp/polybuild.c
- DG-AMMOS/progs/ammp/polystrip.c
- DG-AMMOS/progs/ammp/radial.c
- DG-AMMOS/progs/ammp/random.c
- DG-AMMOS/progs/ammp/random.o
- DG-AMMOS/progs/ammp/random.orig.c
- DG-AMMOS/progs/ammp/react.c
- DG-AMMOS/progs/ammp/react.o
- DG-AMMOS/progs/ammp/rectmm.c
- DG-AMMOS/progs/ammp/rectmm.o
- DG-AMMOS/progs/ammp/renorm.c
- DG-AMMOS/progs/ammp/restrain.c
- DG-AMMOS/progs/ammp/restrain.o
- DG-AMMOS/progs/ammp/richard.c
- DG-AMMOS/progs/ammp/richard.o
- DG-AMMOS/progs/ammp/rxnfield.c
- DG-AMMOS/progs/ammp/scf.c
- DG-AMMOS/progs/ammp/scf.o
- DG-AMMOS/progs/ammp/screen.c
- DG-AMMOS/progs/ammp/screen.o
- DG-AMMOS/progs/ammp/shadow.c
- DG-AMMOS/progs/ammp/shadow.o
- DG-AMMOS/progs/ammp/simplex.c
- DG-AMMOS/progs/ammp/simplex.o
- DG-AMMOS/progs/ammp/solve.c
- DG-AMMOS/progs/ammp/solvecall.c
- DG-AMMOS/progs/ammp/spin.c
- DG-AMMOS/progs/ammp/swarm.c
- DG-AMMOS/progs/ammp/swarm.o
- DG-AMMOS/progs/ammp/table.c
- DG-AMMOS/progs/ammp/table.o
- DG-AMMOS/progs/ammp/tailor.c
- DG-AMMOS/progs/ammp/tailor.o
- DG-AMMOS/progs/ammp/testf.c
- DG-AMMOS/progs/ammp/tether.c
- DG-AMMOS/progs/ammp/tether.o
- DG-AMMOS/progs/ammp/tgroup.c
- DG-AMMOS/progs/ammp/tgroup.o
- DG-AMMOS/progs/ammp/torsion.c
- DG-AMMOS/progs/ammp/torsion.o
- DG-AMMOS/progs/ammp/trunc.c
- DG-AMMOS/progs/ammp/trunc.o
- DG-AMMOS/progs/ammp/trust.c
- DG-AMMOS/progs/ammp/trust.o
- DG-AMMOS/progs/ammp/tset.c
- DG-AMMOS/progs/ammp/tset.o
- DG-AMMOS/progs/ammp/ttarget.c
- DG-AMMOS/progs/ammp/ttarget.o
- DG-AMMOS/progs/ammp/unonbon.c
- DG-AMMOS/progs/ammp/unonbon.o
- DG-AMMOS/progs/ammp/variable.c
- DG-AMMOS/progs/ammp/variable.o
- DG-AMMOS/progs/ammp/vnonbon.c
- DG-AMMOS/progs/ammp/vnonbon.o
- DG-AMMOS/progs/ammp/xsubs.c
- DG-AMMOS/progs/preammp
- DG-AMMOS/progs/preammp/._.DS_Store
- DG-AMMOS/progs/preammp/.DS_Store
- DG-AMMOS/progs/preammp/atoms.sp4
- DG-AMMOS/progs/preammp/atoms.sp5
- DG-AMMOS/progs/preammp/doangle.c
- DG-AMMOS/progs/preammp/doangle.o
- DG-AMMOS/progs/preammp/dobonds.c
- DG-AMMOS/progs/preammp/dobonds.o
- DG-AMMOS/progs/preammp/dohybridsp3.c
- DG-AMMOS/progs/preammp/dohybridsp3.o
- DG-AMMOS/progs/preammp/dotorsion.c
- DG-AMMOS/progs/preammp/dotorsion.o
- DG-AMMOS/progs/preammp/generate_ab.c
- DG-AMMOS/progs/preammp/Makefile
- DG-AMMOS/progs/preammp/makepresp4
- DG-AMMOS/progs/preammp/organic
- DG-AMMOS/progs/preammp/organic/ACA
- DG-AMMOS/progs/preammp/organic/ACE
- DG-AMMOS/progs/preammp/organic/ACN
- DG-AMMOS/progs/preammp/organic/ACP
- DG-AMMOS/progs/preammp/organic/ACT
- DG-AMMOS/progs/preammp/organic/ADE
- DG-AMMOS/progs/preammp/organic/ADN
- DG-AMMOS/progs/preammp/organic/AEM
- DG-AMMOS/progs/preammp/organic/AGA
- DG-AMMOS/progs/preammp/organic/AGM
- DG-AMMOS/progs/preammp/organic/AGM.old
- DG-AMMOS/progs/preammp/organic/AI1
- DG-AMMOS/progs/preammp/organic/AI2
- DG-AMMOS/progs/preammp/organic/AMA
- DG-AMMOS/progs/preammp/organic/AMD
- DG-AMMOS/progs/preammp/organic/AMH
- DG-AMMOS/progs/preammp/organic/AMN
- DG-AMMOS/progs/preammp/organic/AMT
- DG-AMMOS/progs/preammp/organic/ARG
- DG-AMMOS/progs/preammp/organic/BBN
- DG-AMMOS/progs/preammp/organic/BNP
- DG-AMMOS/progs/preammp/organic/BNZ
- DG-AMMOS/progs/preammp/organic/BOH
- DG-AMMOS/progs/preammp/organic/BUT
- DG-AMMOS/progs/preammp/organic/C11
- DG-AMMOS/progs/preammp/organic/C12
- DG-AMMOS/progs/preammp/organic/C21
- DG-AMMOS/progs/preammp/organic/CBA
- DG-AMMOS/progs/preammp/organic/CBB
- DG-AMMOS/progs/preammp/organic/CBE
- DG-AMMOS/progs/preammp/organic/CBR
- DG-AMMOS/progs/preammp/organic/CBT
- DG-AMMOS/progs/preammp/organic/CC4
- DG-AMMOS/progs/preammp/organic/CCI
- DG-AMMOS/progs/preammp/organic/CCL
- DG-AMMOS/progs/preammp/organic/CFO
- DG-AMMOS/progs/preammp/organic/CH4
- DG-AMMOS/progs/preammp/organic/CHA
- DG-AMMOS/progs/preammp/organic/CHB
- DG-AMMOS/progs/preammp/organic/CHC
- DG-AMMOS/progs/preammp/organic/CHF
- DG-AMMOS/progs/preammp/organic/CHG
- DG-AMMOS/progs/preammp/organic/CHL
- DG-AMMOS/progs/preammp/organic/CHO
- DG-AMMOS/progs/preammp/organic/CPT
- DG-AMMOS/progs/preammp/organic/CPX
- DG-AMMOS/progs/preammp/organic/DCP
- DG-AMMOS/progs/preammp/organic/DCP.old
- DG-AMMOS/progs/preammp/organic/DHA
- DG-AMMOS/progs/preammp/organic/DHT
- DG-AMMOS/progs/preammp/organic/DLU
- DG-AMMOS/progs/preammp/organic/DMA
- DG-AMMOS/progs/preammp/organic/DME
- DG-AMMOS/progs/preammp/organic/DMH
- DG-AMMOS/progs/preammp/organic/DMS
- DG-AMMOS/progs/preammp/organic/DMX
- DG-AMMOS/progs/preammp/organic/DNP
- DG-AMMOS/progs/preammp/organic/DOP
- DG-AMMOS/progs/preammp/organic/DPX
- DG-AMMOS/progs/preammp/organic/EBS
- DG-AMMOS/progs/preammp/organic/EOE
- DG-AMMOS/progs/preammp/organic/EOH
- DG-AMMOS/progs/preammp/organic/EPP
- DG-AMMOS/progs/preammp/organic/ESX
- DG-AMMOS/progs/preammp/organic/ETA
- DG-AMMOS/progs/preammp/organic/ETH
- DG-AMMOS/progs/preammp/organic/ETO
- DG-AMMOS/progs/preammp/organic/ETP
- DG-AMMOS/progs/preammp/organic/ETY
- DG-AMMOS/progs/preammp/organic/FLA
- DG-AMMOS/progs/preammp/organic/FLS
- DG-AMMOS/progs/preammp/organic/GDL
- DG-AMMOS/progs/preammp/organic/GED
- DG-AMMOS/progs/preammp/organic/GEP
- DG-AMMOS/progs/preammp/organic/GLA
- DG-AMMOS/progs/preammp/organic/GLC
[truncated: 314 more entries]
