# Supplementary material for: DG-AMMOS: A New tool to generate 3D conformation of small molecules using Distance Geometry and Automated Molecular Mechanics Optimization for in silico Screening
Source: BMC Chem Biol. 2009 Nov 13;9:6. doi: 10.1186/1472-6769-9-6 (PMC2781789; doi:10.1186/1472-6769-9-6)
Supplement: Additional file 1 — DG-AMMOS. This file contains the DG-AMMOS package and the user manual. [file 1472-6769-9-6-S1.gz › DG-AMMOS/example/input_dataset.mol2]

@<TRIPOS>MOLECULE
mol0
 26 25 0 0 0
SMALL
GASTEIGER
Energy = 0

@<TRIPOS>ATOM
      1 N1         -2.7696    0.4125    0.0000 N.3     1  <1>         0.3766
      2 C1         -3.5665    0.6260    0.0000 C.3     1  <1>        -0.1010
      3 C2         -3.4841    0.0000    0.0000 C.3     1  <1>        -0.1010
      4 C3         -2.9832   -0.3844    0.0000 C.3     1  <1>        -0.1010
      5 C4         -2.0552    0.8250    0.0000 C.3     1  <1>        -0.0537
      6 C5         -1.3407    0.4125    0.0000 C.3     1  <1>         0.0783
      7 O1         -0.6263    0.8250    0.0000 O.3     1  <1>        -0.4667
      8 C6          0.0882    0.4125    0.0000 C.2     1  <1>         0.3039
      9 O2          0.6716    0.9958    0.0000 O.2     1  <1>        -0.2512
     10 C7          0.0882   -0.4125    0.0000 C.3     1  <1>         0.0332
     11 H1         -4.2122   -0.3135    0.0000 H       1  <1>         0.0028
     12 H2         -3.7943    1.2435    0.9308 H       1  <1>         0.0028
     13 H3         -3.7942    1.2432   -0.9310 H       1  <1>         0.0028
     14 H4         -3.2764   -1.1209    0.0000 H       1  <1>         0.0028
     15 H5         -4.0818    0.2756    0.9308 H       1  <1>         0.0028
     16 H6         -4.0815    0.2754   -0.9310 H       1  <1>         0.0028
     17 H7         -4.1197   -0.4737    0.0000 H       1  <1>         0.0028
     18 H8         -2.5624   -0.8905   -0.9308 H       1  <1>         0.0028
     19 H9         -2.5626   -0.8902    0.9310 H       1  <1>         0.0028
     20 H10        -2.0552    1.4832   -0.9308 H       1  <1>         0.0096
     21 H11        -2.0552    1.3491    1.0124 H       1  <1>         0.0096
     22 H12        -1.3407   -0.2457    0.9308 H       1  <1>         0.0678
     23 H13        -1.3407   -0.1116   -1.0124 H       1  <1>         0.0678
     24 H14        -0.9864   -0.7930    0.0000 H       1  <1>         0.0342
     25 H15         0.6257   -0.7924   -0.9308 H       1  <1>         0.0342
     26 H16         0.6254   -0.7922    0.9310 H       1  <1>         0.0342
@<TRIPOS>BOND
     1     1     2    1
     2     1     3    1
     3     1     4    1
     4     1     5    1
     5     5     6    1
     6     6     7    1
     7     7     8    1
     8     8     9    2
     9     8    10    1
    10     2    11    1
    11     2    12    1
    12     2    13    1
    13     3    14    1
    14     3    15    1
    15     3    16    1
    16     4    17    1
    17     4    18    1
    18     4    19    1
    19     5    20    1
    20     5    21    1
    21     6    22    1
    22     6    23    1
    23    10    24    1
    24    10    25    1
    25    10    26    1

@<TRIPOS>MOLECULE
mol1
 18 17 0 0 0
SMALL
GASTEIGER
Energy = 0

@<TRIPOS>ATOM
      1 N          -0.5009    0.0295    0.0000 N.am    1  LIG111     -0.3050
      2 C          -0.5009    0.8545    0.0000 C.3     1  LIG111      0.0031
      3 C           0.2136   -0.3830    0.0000 C.2     1  LIG111      0.2122
      4 C           0.9281    0.0295    0.0000 C.3     1  LIG111      0.0123
      5 O           0.2136   -1.2080    0.0000 O.2     1  LIG111     -0.2759
      6 C          -1.2154   -0.3830    0.0000 C.3     1  LIG111      0.0115
      7 C          -1.9299    0.0295    0.0000 C.3     1  LIG111     -0.0493
      8 H          -1.5755    1.2350    0.0000 H       1  LIG111      0.0428
      9 H           0.0366    1.2344    0.9308 H       1  LIG111      0.0428
     10 H           0.0363    1.2342   -0.9310 H       1  LIG111      0.0428
     11 H           1.7949   -0.7109    0.0000 H       1  LIG111      0.0323
     12 H           0.9883    0.6849   -0.9308 H       1  LIG111      0.0323
     13 H           0.9883    0.6846    0.9310 H       1  LIG111      0.0323
     14 H          -1.2154   -1.0412   -0.9308 H       1  LIG111      0.0462
     15 H          -1.2154   -0.9070    1.0124 H       1  LIG111      0.0462
     16 H          -2.7967   -0.7109    0.0000 H       1  LIG111      0.0245
     17 H          -1.9901    0.6849    0.9308 H       1  LIG111      0.0245
     18 H          -1.9901    0.6846   -0.9310 H       1  LIG111      0.0245
@<TRIPOS>BOND
     1     1     2    1
     2     1     3   am
     3     3     4    1
     4     3     5    2
     5     1     6    1
     6     6     7    1
     7     2     8    1
     8     2     9    1
     9     2    10    1
    10     4    11    1
    11     4    12    1
    12     4    13    1
    13     6    14    1
    14     6    15    1
    15     7    16    1
    16     7    17    1
    17     7    18    1

@<TRIPOS>MOLECULE
mol2
 43 44 0 0 0
SMALL
GASTEIGER
Energy = 0

@<TRIPOS>ATOM
      1 C1          0.0295    1.1786    0.0000 C.ar    1  <1>         0.1381
      2 C2         -0.6850    0.7661    0.0000 C.ar    1  <1>         0.1074
      3 C3         -0.6850   -0.0589    0.0000 C.ar    1  <1>         0.0136
      4 C4          0.0295   -0.4714    0.0000 C.ar    1  <1>        -0.0011
      5 C5          0.7439   -0.0589    0.0000 C.ar    1  <1>         0.1303
      6 C6          0.7439    0.7661    0.0000 C.ar    1  <1>         0.0404
      7 C7         -1.4696   -0.3139    0.0000 C.3     1  <1>         0.1191
      8 O1         -1.9545    0.3536    0.0000 O.3     1  <1>        -0.4563
      9 C8         -1.4696    1.0210    0.0000 C.2     1  <1>         0.3435
     10 O2         -1.6832    1.8179    0.0000 O.2     1  <1>        -0.2448
     11 O3          0.0295    2.0036    0.0000 O.3     1  <1>        -0.5055
     12 C9          0.0295   -1.2964    0.0000 C.3     1  <1>        -0.0358
     13 O4          1.4584   -0.4714    0.0000 O.3     1  <1>        -0.4944
     14 C10         1.4584   -1.2964    0.0000 C.3     1  <1>         0.0788
     15 C11         1.4584    1.1786    0.0000 C.3     1  <1>        -0.0023
     16 C12         2.1729    0.7661    0.0000 C.2     1  <1>        -0.0805
     17 C13         2.8873    1.1786    0.0000 C.2     1  <1>        -0.0757
     18 C14         3.6018    0.7661    0.0000 C.3     1  <1>        -0.0219
     19 C15         4.3163    1.1786    0.0000 C.3     1  <1>         0.0484
     20 C16         5.0307    0.7661    0.0000 C.2     1  <1>         0.3050
     21 O5          5.7452    1.1786    0.0000 O.3     1  <1>        -0.4806
     22 O6          5.0307   -0.0589    0.0000 O.2     1  <1>        -0.2510
     23 C17         2.8873    2.0036    0.0000 C.3     1  <1>        -0.0438
     24 H1         -1.6730   -0.9399   -0.9308 H       1  <1>         0.0749
     25 H2         -1.6778   -0.9548    0.9195 H       1  <1>         0.0749
     26 H3         -0.8915    2.5354    0.0000 H       1  <1>         0.2922
     27 H4         -1.0451   -1.6769    0.0000 H       1  <1>         0.0279
     28 H5          0.5670   -1.6763   -0.9308 H       1  <1>         0.0279
     29 H6          0.5667   -1.6761    0.9310 H       1  <1>         0.0279
     30 H7          0.3838   -1.6769    0.0000 H       1  <1>         0.0660
     31 H8          1.9959   -1.6763   -0.9308 H       1  <1>         0.0660
     32 H9          1.9956   -1.6761    0.9310 H       1  <1>         0.0660
     33 H10         1.4584    1.8368   -0.9308 H       1  <1>         0.0358
     34 H11         1.4584    1.7026    1.0124 H       1  <1>         0.0358
     35 H12         2.1729   -0.3354    0.0000 H       1  <1>         0.0575
     36 H13         3.6018    0.1079    0.9308 H       1  <1>         0.0315
     37 H14         3.6018    0.2421   -1.0124 H       1  <1>         0.0315
     38 H15         4.3163    1.8368   -0.9308 H       1  <1>         0.0381
     39 H16         4.3163    1.7027    1.0124 H       1  <1>         0.0381
     40 H17         5.7452    2.2421    0.0000 H       1  <1>         0.2951
     41 H18         1.8127    2.3841    0.0000 H       1  <1>         0.0274
     42 H19         3.4248    2.3835    0.9308 H       1  <1>         0.0274
     43 H20         3.4245    2.3833   -0.9310 H       1  <1>         0.0274
@<TRIPOS>BOND
     1     1     2   ar
     2     1     6   ar
     3     3     4   ar
     4     4     5   ar
     5     5     6   ar
     6     2     9    1
     7     2     3   ar
     8     3     7    1
     9     7     8    1
    10     8     9    1
    11     9    10    2
    12     1    11    1
    13     4    12    1
    14     5    13    1
    15    13    14    1
    16     6    15    1
    17    15    16    1
    18    16    17    2
    19    17    18    1
    20    18    19    1
    21    19    20    1
    22    20    21    1
    23    20    22    2
    24    17    23    1
    25     7    24    1
    26     7    25    1
    27    11    26    1
    28    12    27    1
    29    12    28    1
    30    12    29    1
    31    14    30    1
    32    14    31    1
    33    14    32    1
    34    15    33    1
    35    15    34    1
    36    16    35    1
    37    18    36    1
    38    18    37    1
    39    19    38    1
    40    19    39    1
    41    21    40    1
    42    23    41    1
    43    23    42    1
    44    23    43    1


@<TRIPOS>MOLECULE
mol3
 19 19 0 0 0
SMALL
GASTEIGER
Energy = 0

@<TRIPOS>ATOM
      1 C1          1.5027   -4.7438    0.0000 C.ar    1  <1>         0.0512
      2 C2          0.7882   -5.1563    0.0000 C.ar    1  <1>        -0.0391
      3 C3          0.7882   -5.9812    0.0000 C.ar    1  <1>        -0.0599
      4 C4          1.5027   -6.3937    0.0000 C.ar    1  <1>        -0.0598
      5 C5          2.2172   -5.9812    0.0000 C.ar    1  <1>        -0.0335
      6 C6          2.2172   -5.1563    0.0000 C.ar    1  <1>         0.1255
      7 N1          1.5027   -3.9188    0.0000 N.pl3   1  <1>        -0.3565
      8 S1          2.9316   -4.7438    0.0000 S.o2    1  <1>         0.0577
      9 N2          3.6461   -5.1563    0.0000 N.3     1  <1>        -0.2035
     10 O1          2.5191   -4.0293    0.0000 O.2     1  <1>        -0.1532
     11 O2          3.1451   -3.9469    0.0000 O.2     1  <1>        -0.1532
     12 H1         -0.1657   -4.6055    0.0000 H       1  <1>         0.0636
     13 H2         -0.1657   -6.5320    0.0000 H       1  <1>         0.0618
     14 H3          1.5027   -7.4952    0.0000 H       1  <1>         0.0618
     15 H4          3.1711   -6.5320    0.0000 H       1  <1>         0.0638
     16 H5          0.5652   -3.3775    0.0000 H       1  <1>         0.1424
     17 H6          2.4402   -3.3776    0.0000 H       1  <1>         0.1424
     18 H7          3.4420   -6.2575    0.0000 H       1  <1>         0.1442
     19 H8          4.2333   -4.8856   -0.9145 H       1  <1>         0.1442
@<TRIPOS>BOND
     1     1     2   ar
     2     1     6   ar
     3     2     3   ar
     4     3     4   ar
     5     4     5   ar
     6     5     6   ar
     7     1     7    1
     8     6     8    1
     9     8     9    1
    10     8    10    2
    11     8    11    2
    12     2    12    1
    13     3    13    1
    14     4    14    1
    15     5    15    1
    16     7    16    1
    17     7    17    1
    18     9    18    1
    19     9    19    1


@<TRIPOS>MOLECULE
mol4
 19 19 0 0 0
SMALL
GASTEIGER
Energy = 0

@<TRIPOS>ATOM
      1 C           0.9429    1.1491    0.0000 C.ar    1  LIG11      -0.0610
      2 C           0.2284    0.7366    0.0000 C.ar    1  LIG11      -0.0496
      3 C           0.2284   -0.0884    0.0000 C.ar    1  LIG11       0.0367
      4 C           0.9429   -0.5009    0.0000 C.ar    1  LIG11      -0.0496
      5 C           1.6573   -0.0884    0.0000 C.ar    1  LIG11      -0.0610
      6 C           1.6573    0.7366    0.0000 C.ar    1  LIG11      -0.0617
      7 C          -0.4861   -0.5009    0.0000 C.2     1  LIG11       0.2438
      8 O          -1.2006   -0.0884    0.0000 O.2     1  LIG11      -0.2702
      9 N          -0.4861   -1.3259    0.0000 N.am    1  LIG11      -0.3144
     10 C          -1.2006   -1.7384    0.0000 C.3     1  LIG11       0.0004
     11 H           0.9429    2.2506    0.0000 H       1  LIG11       0.0618
     12 H          -0.7255    1.2874    0.0000 H       1  LIG11       0.0625
     13 H           0.9429   -1.6024    0.0000 H       1  LIG11       0.0625
     14 H           2.6112   -0.6391    0.0000 H       1  LIG11       0.0618
     15 H           2.6112    1.2873    0.0000 H       1  LIG11       0.0618
     16 H           0.4514   -1.8672    0.0000 H       1  LIG11       0.1487
     17 H          -2.0674   -0.9980    0.0000 H       1  LIG11       0.0426
     18 H          -1.2632   -2.4194    0.9121 H       1  LIG11       0.0426
     19 H          -1.2600   -2.3850   -0.9370 H       1  LIG11       0.0426
@<TRIPOS>BOND
     1     1     2   ar
     2     1     6   ar
     3     2     3   ar
     4     3     4   ar
     5     4     5   ar
     6     5     6   ar
     7     3     7    1
     8     7     8    2
     9     7     9   am
    10     9    10    1
    11     1    11    1
    12     2    12    1
    13     4    13    1
    14     5    14    1
    15     6    15    1
    16     9    16    1
    17    10    17    1
    18    10    18    1
    19    10    19    1
