# Supplementary material for: DG-AMMOS: A New tool to generate 3D conformation of small molecules using Distance Geometry and Automated Molecular Mechanics Optimization for in silico Screening
Source: BMC Chem Biol. 2009 Nov 13;9:6. doi: 10.1186/1472-6769-9-6 (PMC2781789; doi:10.1186/1472-6769-9-6)
Supplement: Additional file 1 — DG-AMMOS. This file contains the DG-AMMOS package and the user manual. [file 1472-6769-9-6-S1.gz › DG-AMMOS/example/input_dataset_Built.mol2]

@<TRIPOS>MOLECULE
mol0
 26 25 0 0 0
SMALL
GASTEIGER
Energy = 0

@<TRIPOS>ATOM
      1 N1         -1.7432   -0.3745   -1.7208 N.3       1 <1>         0.3766
      2 C1         -1.1309   -1.5149   -2.4911 C.3       1 <1>        -0.1010
      3 C2         -2.2937   -0.9287   -0.4329 C.3       1 <1>        -0.1010
      4 C3         -2.8583    0.2102   -2.5429 C.3       1 <1>        -0.1010
      5 C4         -0.6575    0.6462   -1.4536 C.3       1 <1>        -0.0537
      6 C5         -1.0857    1.9687   -0.7811 C.3       1 <1>         0.0783
      7 O1         -0.0142    2.5034    0.0396 O.3       1 <1>        -0.4667
      8 C6         -0.0739    1.9697    1.3563 C.2       1 <1>         0.3039
      9 O2         -0.8369    2.5019    2.1997 O.2       1 <1>        -0.2512
     10 C7          0.9593    0.9899    1.8087 C.3       1 <1>         0.0332
     11 H1         -0.7131   -1.1669   -3.4650 H         1 <1>         0.0028
     12 H2         -1.8830   -2.3080   -2.7128 H         1 <1>         0.0028
     13 H3         -0.3008   -1.9885   -1.9154 H         1 <1>         0.0028
     14 H4         -2.8521   -0.1616    0.1483 H         1 <1>         0.0028
     15 H5         -1.4762   -1.3204    0.2172 H         1 <1>         0.0028
     16 H6         -3.0043   -1.7659   -0.6276 H         1 <1>         0.0028
     17 H7         -3.6153   -0.5674   -2.8014 H         1 <1>         0.0028
     18 H8         -3.3912    1.0193   -1.9929 H         1 <1>         0.0028
     19 H9         -2.4690    0.6410   -3.4950 H         1 <1>         0.0028
     20 H10         0.1334    0.1714   -0.8277 H         1 <1>         0.0096
     21 H11        -0.1539    0.9243   -2.4108 H         1 <1>         0.0096
     22 H12        -2.0310    1.8782   -0.1977 H         1 <1>         0.0678
     23 H13        -1.3003    2.7166   -1.5798 H         1 <1>         0.0678
     24 H14         1.8844    1.1115    1.2014 H         1 <1>         0.0342
     25 H15         0.5665   -0.0433    1.6782 H         1 <1>         0.0342
     26 H16         1.2056    1.1539    2.8821 H         1 <1>         0.0342
@<TRIPOS>BOND
     1    1    2 1
     2    1    3 1
     3    1    4 1
     4    1    5 1
     5    5    6 1
     6    6    7 1
     7    7    8 1
     8    8    9 2
     9    8   10 1
    10    2   11 1
    11    2   12 1
    12    2   13 1
    13    3   14 1
    14    3   15 1
    15    3   16 1
    16    4   17 1
    17    4   18 1
    18    4   19 1
    19    5   20 1
    20    5   21 1
    21    6   22 1
    22    6   23 1
    23   10   24 1
    24   10   25 1
    25   10   26 1
@<TRIPOS>MOLECULE
mol1
 18 17 0 0 0
SMALL
GASTEIGER
Energy = 0

@<TRIPOS>ATOM
      1 N          -3.1939    5.6539   -6.2351 N.am      1LIG111        -0.3050
      2 C          -2.7780    5.6648   -7.6712 C.3       1LIG111         0.0031
      3 C          -3.1006    4.4266   -5.4991 C.2       1LIG111         0.2122
      4 C          -4.0236    4.1063   -4.3624 C.3       1LIG111         0.0123
      5 O          -2.2097    3.5639   -5.8236 O.2       1LIG111        -0.2759
      6 C          -3.6896    6.9179   -5.6002 C.3       1LIG111         0.0115
      7 C          -2.5692    7.6074   -4.8342 C.3       1LIG111        -0.0493
      8 H          -1.7140    5.3454   -7.7562 H         1LIG111         0.0428
      9 H          -3.4145    4.9613   -8.2538 H         1LIG111         0.0428
     10 H          -2.8655    6.6797   -8.1211 H         1LIG111         0.0428
     11 H          -3.7592    4.7385   -3.4857 H         1LIG111         0.0323
     12 H          -5.0760    4.3059   -4.6620 H         1LIG111         0.0323
     13 H          -3.9318    3.0354   -4.0724 H         1LIG111         0.0323
     14 H          -4.0799    7.6181   -6.3748 H         1LIG111         0.0462
     15 H          -4.5352    6.7103   -4.9060 H         1LIG111         0.0462
     16 H          -2.1868    6.9386   -4.0304 H         1LIG111         0.0245
     17 H          -2.9523    8.5450   -4.3717 H         1LIG111         0.0245
     18 H          -1.7348    7.8600   -5.5267 H         1LIG111         0.0245
@<TRIPOS>BOND
     1    1    2 1
     2    1    3 am
     3    3    4 1
     4    3    5 2
     5    1    6 1
     6    6    7 1
     7    2    8 1
     8    2    9 1
     9    2   10 1
    10    4   11 1
    11    4   12 1
    12    4   13 1
    13    6   14 1
    14    6   15 1
    15    7   16 1
    16    7   17 1
    17    7   18 1
@<TRIPOS>MOLECULE
mol2
 43 44 0 0 0
SMALL
GASTEIGER
Energy = 0

@<TRIPOS>ATOM
      1 C1         -1.9723    2.4300    1.8989 C.ar      1 <1>         0.1381
      2 C2         -3.0909    1.8055    2.4525 C.ar      1 <1>         0.1074
      3 C3         -3.4726    0.5426    2.0920 C.ar      1 <1>         0.0136
      4 C4         -2.6812   -0.2328    1.2268 C.ar      1 <1>        -0.0011
      5 C5         -1.4834    0.3412    0.6980 C.ar      1 <1>         0.1303
      6 C6         -1.1557    1.7102    0.9851 C.ar      1 <1>         0.0404
      7 C7         -4.7464    0.1795    2.7998 C.3       1 <1>         0.1191
      8 O1         -5.0745    1.2832    3.6948 O.3       1 <1>        -0.4563
      9 C8         -4.0852    2.2583    3.3995 C.2       1 <1>         0.3435
     10 O2         -4.1240    3.4191    3.8759 O.2       1 <1>        -0.2448
     11 O3         -1.6215    3.7349    2.3277 O.3       1 <1>        -0.5055
     12 C9         -3.2150   -1.5573    0.7339 C.3       1 <1>        -0.0358
     13 O4         -0.6901   -0.4338   -0.1995 O.3       1 <1>        -0.4944
     14 C10        -0.0441   -1.5523    0.4783 C.3       1 <1>         0.0788
     15 C11        -0.0434    2.5386    0.3406 C.3       1 <1>        -0.0023
     16 C12         0.9126    1.9694   -0.6824 C.2       1 <1>        -0.0805
     17 C13         1.9066    1.0743   -0.4651 C.2       1 <1>        -0.0757
     18 C14         2.6813    0.5136   -1.6513 C.3       1 <1>        -0.0219
     19 C15         1.8510   -0.2581   -2.6956 C.3       1 <1>         0.0484
     20 C16         1.1896    0.6221   -3.7166 C.2       1 <1>         0.3050
     21 O5         -0.1984    0.8749   -3.6318 O.3       1 <1>        -0.4806
     22 O6          1.8084    0.9198   -4.7690 O.2       1 <1>        -0.2510
     23 C17         2.2722    0.6079    0.9293 C.3       1 <1>        -0.0438
     24 H1         -4.6132   -0.7587    3.3860 H         1 <1>         0.0749
     25 H2         -5.5724    0.0465    2.0632 H         1 <1>         0.0749
     26 H3         -2.2086    4.3835    1.7725 H         1 <1>         0.2922
     27 H4         -2.8703   -1.7670   -0.3038 H         1 <1>         0.0279
     28 H5         -2.8697   -2.3703    1.4107 H         1 <1>         0.0279
     29 H6         -4.3274   -1.5653    0.7078 H         1 <1>         0.0279
     30 H7          0.1394   -1.3670    1.5634 H         1 <1>         0.0660
     31 H8         -0.6534   -2.4750    0.3669 H         1 <1>         0.0660
     32 H9          0.9327   -1.7587   -0.0084 H         1 <1>         0.0660
     33 H10         0.5992    2.9854    1.1346 H         1 <1>         0.0358
     34 H11        -0.5834    3.3607   -0.1853 H         1 <1>         0.0358
     35 H12         0.8066    2.3746   -1.6874 H         1 <1>         0.0575
     36 H13         3.2267    1.3497   -2.1483 H         1 <1>         0.0315
     37 H14         3.4640   -0.1839   -1.2731 H         1 <1>         0.0315
     38 H15         2.5317   -0.9501   -3.2428 H         1 <1>         0.0381
     39 H16         1.0765   -0.8818   -2.1997 H         1 <1>         0.0381
     40 H17        -0.5578    0.8418   -4.6010 H         1 <1>         0.2951
     41 H18         1.4168    0.6518    1.6372 H         1 <1>         0.0274
     42 H19         3.0727    1.2768    1.3172 H         1 <1>         0.0274
     43 H20         2.6671   -0.4320    0.9216 H         1 <1>         0.0274
@<TRIPOS>BOND
     1    1    2 ar
     2    1    6 ar
     3    3    4 ar
     4    4    5 ar
     5    5    6 ar
     6    2    9 1
     7    2    3 ar
     8    3    7 1
     9    7    8 1
    10    8    9 1
    11    9   10 2
    12    1   11 1
    13    4   12 1
    14    5   13 1
    15   13   14 1
    16    6   15 1
    17   15   16 1
    18   16   17 2
    19   17   18 1
    20   18   19 1
    21   19   20 1
    22   20   21 1
    23   20   22 2
    24   17   23 1
    25    7   24 1
    26    7   25 1
    27   11   26 1
    28   12   27 1
    29   12   28 1
    30   12   29 1
    31   14   30 1
    32   14   31 1
    33   14   32 1
    34   15   33 1
    35   15   34 1
    36   16   35 1
    37   18   36 1
    38   18   37 1
    39   19   38 1
    40   19   39 1
    41   21   40 1
    42   23   41 1
    43   23   42 1
    44   23   43 1
@<TRIPOS>MOLECULE
mol3
 19 19 0 0 0
SMALL
GASTEIGER
Energy = 0

@<TRIPOS>ATOM
      1 C1         -0.3288   -0.2385    1.4904 C.ar      1 <1>         0.0512
      2 C2         -0.7103   -0.2494    2.8491 C.ar      1 <1>        -0.0391
      3 C3         -1.5569   -1.2454    3.3521 C.ar      1 <1>        -0.0599
      4 C4         -2.0367   -2.2472    2.5033 C.ar      1 <1>        -0.0598
      5 C5         -1.6813   -2.2444    1.1486 C.ar      1 <1>        -0.0335
      6 C6         -0.8416   -1.2434    0.6194 C.ar      1 <1>         0.1255
      7 N1          0.5559    0.7482    1.0944 N.pl3     1 <1>        -0.3565
      8 S1         -0.5432   -1.3484   -1.1660 S.o2      1 <1>         0.0577
      9 N2         -2.0405   -1.3236   -2.0719 N.3       1 <1>        -0.2035
     10 O1          0.3406   -0.2181   -1.6955 O.2       1 <1>        -0.1532
     11 O2          0.1825   -2.6585   -1.4813 O.2       1 <1>        -0.1532
     12 H1         -0.3332    0.5120    3.5304 H         1 <1>         0.0636
     13 H2         -1.8344   -1.2443    4.4047 H         1 <1>         0.0618
     14 H3         -2.6889   -3.0259    2.8944 H         1 <1>         0.0618
     15 H4         -2.0727   -3.0282    0.5027 H         1 <1>         0.0638
     16 H5          0.6018    1.6134    1.5824 H         1 <1>         0.1424
     17 H6          1.1646    0.6161    0.3246 H         1 <1>         0.1424
     18 H7         -1.7649   -1.2843   -3.1032 H         1 <1>         0.1442
     19 H8         -2.5102   -2.2705   -1.9206 H         1 <1>         0.1442
@<TRIPOS>BOND
     1    1    2 ar
     2    1    6 ar
     3    2    3 ar
     4    3    4 ar
     5    4    5 ar
     6    5    6 ar
     7    1    7 1
     8    6    8 1
     9    8    9 1
    10    8   10 2
    11    8   11 2
    12    2   12 1
    13    3   13 1
    14    4   14 1
    15    5   15 1
    16    7   16 1
    17    7   17 1
    18    9   18 1
    19    9   19 1
@<TRIPOS>MOLECULE
mol4
 19 19 0 0 0
SMALL
GASTEIGER
Energy = 0

@<TRIPOS>ATOM
      1 C           0.2012    3.8471    3.2127 C.ar      1LIG11        -0.0610
      2 C          -0.5594    2.7309    3.5926 C.ar      1LIG11        -0.0496
      3 C          -0.3270    1.4668    3.0042 C.ar      1LIG11         0.0367
      4 C           0.6745    1.3574    2.0136 C.ar      1LIG11        -0.0496
      5 C           1.4360    2.4753    1.6387 C.ar      1LIG11        -0.0610
      6 C           1.2008    3.7191    2.2395 C.ar      1LIG11        -0.0617
      7 C          -1.1273    0.2649    3.3869 C.2       1LIG11         0.2438
      8 O          -1.2568   -0.6898    2.5407 O.2       1LIG11        -0.2702
      9 N          -1.7544    0.1520    4.6677 N.am      1LIG11        -0.3144
     10 C          -2.5661   -1.0304    5.0659 C.3       1LIG11         0.0004
     11 H           0.0100    4.8161    3.6705 H         1LIG11         0.0618
     12 H          -1.3460    2.8722    4.3297 H         1LIG11         0.0625
     13 H           0.8752    0.4002    1.5339 H         1LIG11         0.0625
     14 H           2.2103    2.3764    0.8799 H         1LIG11         0.0618
     15 H           1.7905    4.5862    1.9472 H         1LIG11         0.0618
     16 H          -1.6416    0.9348    5.3921 H         1LIG11         0.1487
     17 H          -2.6299   -1.7991    4.2628 H         1LIG11         0.0426
     18 H          -3.5975   -0.6960    5.3179 H         1LIG11         0.0426
     19 H          -2.1112   -1.4990    5.9676 H         1LIG11         0.0426
@<TRIPOS>BOND
     1    1    2 ar
     2    1    6 ar
     3    2    3 ar
     4    3    4 ar
     5    4    5 ar
     6    5    6 ar
     7    3    7 1
     8    7    8 2
     9    7    9 am
    10    9   10 1
    11    1   11 1
    12    2   12 1
    13    4   13 1
    14    5   14 1
    15    6   15 1
    16    9   16 1
    17   10   17 1
    18   10   18 1
    19   10   19 1
