# Supplementary material for: DG-AMMOS: A New tool to generate 3D conformation of small molecules using Distance Geometry and Automated Molecular Mechanics Optimization for in silico Screening
Source: BMC Chem Biol. 2009 Nov 13;9:6. doi: 10.1186/1472-6769-9-6 (PMC2781789; doi:10.1186/1472-6769-9-6)
Supplement: Additional file 1 — DG-AMMOS. This file contains the DG-AMMOS package and the user manual. [file 1472-6769-9-6-S1.gz › DG-AMMOS/example/input_dataset_energy.txt]

LIGAND : NONBOND :TOTAL ENERGY
mol0 :  -7.744065  7.995048 
mol1 :  -5.357102  19.628902 
mol2 :  14.009532  82.133461 
mol3 :  17.491615  31.725407 
mol4 :  30.387207  52.273331 
