# Supplementary material for: DG-AMMOS: A New tool to generate 3D conformation of small molecules using Distance Geometry and Automated Molecular Mechanics Optimization for in silico Screening
Source: BMC Chem Biol. 2009 Nov 13;9:6. doi: 10.1186/1472-6769-9-6 (PMC2781789; doi:10.1186/1472-6769-9-6)
Supplement: Additional file 1 — DG-AMMOS. This file contains the DG-AMMOS package and the user manual. [file 1472-6769-9-6-S1.gz › DG-AMMOS/install/Makefile]

# Installation of package VLS_AMMP_BuildMolecules.

EXE = mol2_to_templ_sp4 ammp_to_mol2 save_energy 
PY =  dg-ammos.py 
BIN = ../../bin

all :
	echo "Installation of AMMP program"
	cd ../progs/ammp; rm *.o; make ammp; cp ammp ammp_nongraph; mv ammp_nongraph $(BIN);
	echo ""; echo ""; echo ""

			
	echo "Installation of PREAMMP program"	
	cd ../progs/preammp; rm *.o; make presp4; cp presp4 preammp; mv preammp $(BIN);
	echo ""; echo ""; echo "";

	
	echo "Installation of package VLS_AMMP_BuildMolecules"
	cd ../progs/vls_min; rm *.o; make all
	cd ../progs/vls_min; cp $(EXE) $(BIN);
	cd ../progs/Python_scripts; cp $(PY) $(BIN);
