# Supplementary material for: DG-AMMOS: A New tool to generate 3D conformation of small molecules using Distance Geometry and Automated Molecular Mechanics Optimization for in silico Screening
Source: BMC Chem Biol. 2009 Nov 13;9:6. doi: 10.1186/1472-6769-9-6 (PMC2781789; doi:10.1186/1472-6769-9-6)
Supplement: Additional file 1 — DG-AMMOS. This file contains the DG-AMMOS package and the user manual. [file 1472-6769-9-6-S1.gz › DG-AMMOS/progs/ammp/clone.c]

/* clone.c
*  keep copies of the current coordinates
*  return one or an average to the working set
*  sort of does what tether does, but somewhat
*  more elegantly
*  clone
*  statclone
*  subclone
*
*  nnclone
*/
#include <stdio.h>
#include <stdlib.h>
#include <math.h>

#include "ammp.h"
/*#define graphic
*/

#ifdef graphic
void force_screen_update();
#endif

typedef struct {
    int inme, serial;
    float (*x)[],(*y)[],(*z)[];
    char (*active_flag)[];
    void *next;
}  CLONE;

CLONE *firstCLONE = NULL;
CLONE *lastCLONE = NULL;
#define CLONG sizeof(CLONE)

int clone(  who)
int who;
{
    ATOM *ap,*a_next();
    int i,numatom,a_number();
    CLONE *cp,*cp2;
    float (*x)[],(*y)[],(*z)[];
    char (*active_flag)[];

    numatom = a_number();
    if( numatom < 1) return 0;
    cp = NULL;
    if( firstCLONE != NULL)
    {
        cp2 = firstCLONE;
        while( 1==1)
        {
            if( cp2->serial == who) {cp = cp2; break;}
            if( cp2->next == cp2) break;
            if( cp2->next == NULL) break;
            cp2 = cp2->next;
        }
        if( cp != NULL && cp->inme != numatom)
        {cp->inme = 0;free(cp->z); free(cp->y); free(cp->x);}
    }
    if( cp == NULL) {cp = malloc( CLONG);
        if( cp == NULL)
        {aaerror("cannot allocate memory in clone"); return 0;}
        cp->inme = 0; cp->next = cp;
        cp->serial = who;
        if( firstCLONE == NULL) firstCLONE = cp;
        if( lastCLONE == NULL) lastCLONE = cp;
        lastCLONE->next = cp;
        lastCLONE = cp;
    }


    if( cp->inme == 0){
        cp->inme = numatom;
        cp->x = malloc( numatom *sizeof(float));
        cp->y = malloc( numatom *sizeof(float));
        cp->z = malloc( numatom *sizeof(float));
        cp->active_flag = malloc( numatom *sizeof(char));
    }

    x = cp->x; y = cp->y; z = cp->z;
    active_flag = cp->active_flag;
    for( i=0; i< numatom ; i++)
    {
        ap = a_next(i);
        (*x)[i] = ap->x;
        (*y)[i] = ap->y;
        (*z)[i] = ap->z;
        (*active_flag)[i] = 0==1;
        if( ap->active) (*active_flag)[i] = (1==1);
    }

    return 0;
}/* end of clone */

/*  destructor
*/
int declone( who)
int who;
{
    if( firstCLONE == NULL) return 0;
}/* end of declone */

int statclone(op)
FILE *op;
{
    int i,j,numclone, numatom , a_number();
    ATOM *ap,*a_next();
    float (*x)[],(*y)[],(*z)[];
    float dx,dy,dz,dr;
    int indx;
    CLONE *cp;

    numatom = a_number();
    if( numatom < 1) return 0;
    if( firstCLONE == NULL) return 0;


    cp = firstCLONE;
    i = 0;
    while( 1==1)
    {
        i+= 1;
        if( cp ->next == cp) break;
        if( cp ->next == NULL) break;
        cp = cp->next;
    }
    fprintf(op," There are %d cloned coordinate sets\n",i);
    numclone = i;

    cp = firstCLONE ;
    for( j=0; j< numclone; j++)
    {

        fprintf(op," Clone %d label %d number of atoms %d",j+1,cp->serial,cp->inme);
        indx = numatom;
        if( indx < cp->inme) indx = cp->inme;
        x = cp->x; y = cp->y; z = cp->z;
        dr = 0.;
        for( i=0; i< indx; i++)
        {
            ap = a_next(i);
            dx = ap->x-(*x)[i];
            dy = ap->y-(*y)[i];
            dz = ap->z-(*z)[i];
            dr += dx*dx + dy*dy + dz*dz;
        }/* i */
        fprintf(op," rms %f\n", sqrt(dr/indx) );
        cp = cp->next;
    }/* j */


}/* end of statclone */


int subclone(op,  who, how_many)
int how_many,who[];
FILE *op;
{
    int i,j,k, numatom,a_number();
    ATOM *ap,*a_next();
    float (*x)[],(*y)[],(*z)[];
    float (*xa)[],(*ya)[],(*za)[];
    char (*act)[];
    float bstrot(); /* defined in tether.c */
    float matrix[3][3],delta[3];
    CLONE *cp;

    printf("%d %d\n",how_many,who[0]);
    numatom = a_number();
    if( numatom < 1) return 0;
    if( firstCLONE == NULL) return 0;

    /* first check that the clone is valid */
    if( how_many > 0)
    {
        j = -1;
        cp = firstCLONE;
        while(1==1)
        {
            for(i=0; i< how_many; i++)
            if( cp->serial == who[i]){j=1; break;}
            if( j == 1) break;
            if(cp->next == cp) break;
            if( cp->next == NULL) break;
            cp = cp->next;
        }
        if( j < 0){
            aaerror("no valid Clones\n"); return 0;
        }
    }
    xa  = malloc( numatom*sizeof(float));
    ya  = malloc( numatom*sizeof(float));
    za  = malloc( numatom*sizeof(float));
    if( xa == NULL || ya == NULL || za == NULL){
        aaerror( "memory allocation error in subclone");
        exit(0);}
    /*  zero the atoms */
    for( i=0; i< numatom ; i++)
    {
        ap = a_next(i);
        /* this is a dodge for Nan */
        if( finite(ap->x) == 0) ap->x = 0. ;
        if( finite(ap->y) == 0) ap->y = 0. ;
        if( finite(ap->z) == 0) ap->z = 0. ;
        (*xa)[i] = ap->x;
        (*ya)[i] = ap->y;
        (*za)[i] = ap->z;
        ap->x = 0.;
        ap->y = 0.;
        ap->z = 0.;
        ap->dx = 0.;
    }
    /* if how_many == 0 average them all */
    if( how_many == 0)
    {
        cp = firstCLONE;
        while( 1==1)
        {
            x = cp->x; y = cp->y; z = cp->z;
            j = numatom ; if( j < cp->inme) j = cp->inme;
            fprintf(op,"Clone %d %d atoms RMS %f\n", cp->serial,j,
                    bstrot(*xa,*ya,*za,
                           *x,*y,*z, j, matrix,delta));
            for(i=0; i< j; i++)
            {
                if( finite((*x)[i]) == 0) goto SKIP_THIS_ONE  ;
                if( finite((*y)[i]) == 0) goto SKIP_THIS_ONE ;
                if( finite((*z)[i]) == 0) goto SKIP_THIS_ONE ;
                ap = a_next(i);
                ap->x += matrix[0][0]*(*x)[i]+matrix[1][0]*(*y)[i]+matrix[2][0]*(*z)[i];
                ap->y += matrix[0][1]*(*x)[i]+matrix[1][1]*(*y)[i]+matrix[2][1]*(*z)[i];
                ap->z += matrix[0][2]*(*x)[i]+matrix[1][2]*(*y)[i]+matrix[2][2]*(*z)[i];
                ap->x += delta[0];
                ap->y += delta[1];
                ap->z += delta[2];
                ap->dx += 1.;
            }/* for i */
SKIP_THIS_ONE: ;
            if(cp->next == cp) break;
            if( cp->next == NULL) break;
            cp = cp->next;
        }/* end of the while */

    } else{


        cp = firstCLONE;
        while( 1==1)
        {
            x = cp->x; y = cp->y; z = cp->z;
            for( k= 0; k< how_many; k++)
            {
                if( cp->serial == who[k]){
                    j = numatom ; if( j < cp->inme) j = cp->inme;
                    for(i=0; i< j; i++)
                    {
                        ap = a_next(i);
                        ap->x += (*x)[i];
                        ap->y += (*y)[i];
                        ap->z += (*z)[i];
                        ap->dx += 1.;
                    }/* for i */
                }
            }/* for k */
            if(cp->next == cp) break;
            if( cp->next == NULL) break;
            cp = cp->next;
        }/* end of the while */
    }/* end of how_many == 0 */
    /* now average out the data */
    for( i=0; i< numatom; i++)
    {
        ap = a_next(i);
        if( ap->dx > 0.) ap->dx = 1./(ap->dx);
        ap->x *= ap->dx;
        ap->y *= ap->dx;
        ap->z *= ap->dx;
    }
    /* update the active status */
    act = cp->active_flag;
    for( i=0; i< numatom; i++)
    {
        ap = a_next(i);
        ap->active = 1==0;
        if( (*act)[i] ) ap->active = 1==1;
    }
#ifdef graphic
    force_screen_update();
#endif
    free(za); free(ya); free(xa); return 0;

}/* end of subclone */

int nnclone(op,  who, how_many, rmin, rmax)
int how_many,who[];
float rmin,rmax;
FILE *op;
{
    int i,j,k, numatom,a_number();
    int iatom,jatom;
    int incpa;
    ATOM *ap,*ap1,*a_next();
    CLONE *cp;
    CLONE *(*cpa)[];
    float (*xp1)[];
    float (*yp1)[];
    float (*zp1)[];
    float x,y,z, r;
    float rup,rdown, rbar;
    float kup,kdown;
    float (*rtable)[];

    int noel();
    float get_f_variable();

    printf("%d %d\n",how_many,who[0]);
    numatom = a_number();
    if( numatom < 1) return 0;
    if( firstCLONE == NULL) return 0;

    if( rmin == 0.) rmin = 4.; /* short distances are covalent */
    if( rmax == 0.) rmax = rmin+rmin;
    if( rmin > rmax)
    {   x = rmin; rmin = rmax; rmax = x;}
    kup = get_f_variable("kup");
    kdown = get_f_variable("kdown");
    if( kup < 0.001) kup = 10.;
    if( kdown < 0.001) kdown = 10.;

    cpa = malloc( how_many* sizeof( CLONE *) );
    incpa = 0;
    /* first check that the clone is valid */
    for( i=0; i< how_many; i++)
        (*cpa)[i] = NULL;

    if( how_many > 0)
    {
        j = -1;
        cp = firstCLONE;
        while(1==1)
        {
            for(i=0; i< how_many; i++)
                if( cp->serial == who[i])
                {j=1; break;}
            if( j == 1) break;
            if(cp->next == cp) break;
            if( cp->next == NULL) break;
            cp = cp->next;
        }
        if( j < 0){ free(cpa);
            aaerror("no valid Clones\n"); return 0;
        }
    }
    cp = firstCLONE;
    while(1==1)
    {
        for( i=0; i< how_many; i++)
            if( cp->serial == who[i])
                (*cpa)[incpa++] = cp;
        if( cp->next == cp) break;
        if( incpa == how_many) break;
        if( cp->next == NULL) break;
        cp = cp->next;
    }
    if( incpa < 3)
    { free(cpa);  aaerror(" too few clones for nn_clone \n");
        return 0;
    }
    /* so now cpa stores the pointers to the clones
    * 
    *  loop over all atom pairs and if the pairs of atoms
    *  and build a table
    *  of distances 
    */
    /* the following approach is not memory access efficient
    * and will thrash like hell
    * fortunately you only need to do i once in a while
    */
    rtable = malloc( incpa * sizeof( float ));
    ap = a_next(-1);
    for( iatom = 0; iatom < numatom-1; iatom++)
    {

        ap1 = ap->next;
        for( jatom = iatom +1; jatom < numatom; jatom++)
        {

            for( i=0; i< incpa; i++)
            {
                xp1 = (*cpa)[i]->x;
                yp1 = (*cpa)[i]->y;
                zp1 = (*cpa)[i]->z;

                x = (*xp1)[iatom]-(*xp1)[jatom];
                y = (*yp1)[iatom]-(*yp1)[jatom];
                z = (*zp1)[iatom]-(*zp1)[jatom];

                r = sqrt( x*x +y*y+z*z);
                (*rtable)[i] = r;
            }/* i */
            /* now we need to analyze the table of radii
            * and by majority vote extract rmin,r,rmax
            */
            k = incpa/4 ;
            for( i=0; i< incpa-1; i++)
                for( j=i; j< incpa; j++)
                    if( (*rtable)[i] > (*rtable)[j])
                    {   x = (*rtable)[i]; (*rtable)[i] = (*rtable)[j];
                        (*rtable)[j] = x; }
            /*
            			for( i=0; i< incpa; i++)
            				printf("%f ",(*rtable)[i]);
            			printf("\n");
            */
            rup = (*rtable)[incpa -k];
            rdown = (*rtable)[k];
            rbar = 0.5*(rup+rdown);
            if( rbar >= rmin && rbar <= rmax)
                noel( ap->serial, ap1->serial,
                      rbar, rbar-rdown,rup -rbar, kdown,kup);
            ap1 = ap1->next;
        }/* jatom */
        ap = ap->next;
    }/* iatom */


#ifdef graphic
    force_screen_update();
#endif
    free( rtable);
    free(cpa);
    return 0;
}/* end of nnclone */
