# Supplementary material for: DG-AMMOS: A New tool to generate 3D conformation of small molecules using Distance Geometry and Automated Molecular Mechanics Optimization for in silico Screening
Source: BMC Chem Biol. 2009 Nov 13;9:6. doi: 10.1186/1472-6769-9-6 (PMC2781789; doi:10.1186/1472-6769-9-6)
Supplement: Additional file 1 — DG-AMMOS. This file contains the DG-AMMOS package and the user manual. [file 1472-6769-9-6-S1.gz › DG-AMMOS/progs/ammp/graceless.h]

#ifdef GRACELESS
/* dec malloc controls */
#include <sys/types.h>
unsigned long __noshrink = 0; /* force release with free */
size_t __minshrink = 16384;
double __minshrinkfactor = 0.001;
size_t __mingrow = 49152;
double __mingrowfactor = 0.1;
unsigned long __madvisor = 1;
unsigned long __small_buff = 0;
int __fast_free_max = 13;
#endif
