# Supplementary material for: DG-AMMOS: A New tool to generate 3D conformation of small molecules using Distance Geometry and Automated Molecular Mechanics Optimization for in silico Screening
Source: BMC Chem Biol. 2009 Nov 13;9:6. doi: 10.1186/1472-6769-9-6 (PMC2781789; doi:10.1186/1472-6769-9-6)
Supplement: Additional file 1 — DG-AMMOS. This file contains the DG-AMMOS package and the user manual. [file 1472-6769-9-6-S1.gz › DG-AMMOS/progs/ammp/map.c]

/* map.c
*
* routines to  output XPLOR MAPS
*
*/
/*
*  copyright 1993,1994,1995 Robert W. Harrison
*  
*  This notice may not be removed
*  This program may be copied for scientific use
*  It may not be sold for profit without explicit
*  permission of the author(s) who retain any
*  commercial rights including the right to modify 
*  this notice
*/


/* do the map */

int dump_xmap( where,what,xmin,xmax,ymin,ymax,zmin,zmax,nx,ny,nz)
FILE *where;
float (*what)[];
float xmin,xmax,ymin,ymax,zmin,xmax;
int nx,ny,nz;
{
    int irow;
    int imin,imax,jmin,jmax,kmin,kmax;

    imin = 0; imax = nx;
    jmin = 0; jmax = ny;
    kmin = 0; kmax = nz;

    /* write the header */
    fprintf(where,"\n       2 !NTITLE\nREMARKS AMMP xplor map                                                                                 \nREMARKS                                                                                                 \n");
    fprintf(where,"%8i%8i%8i%8i%8i%8i%8i%8i%8i\n",
            nx,imin,imax,ny,jmin,jmax,nz,kmin,kmax);
    fprintf(where,"%12.5e%12.5e%12.5e%12.5e%12.5e%12.5e\nZXY",
            xmax-xmin,ymax-ymin,zmax-zmin,90.,90.,90.);
    /* now do the work we loop with z outer then x then y
    * and fake a FORTRAN implied do */
    for( k=0; k<= nz; k++)
    {
        fprintf(where,"\n%8d\n",k);
        irow = 0;
        for( j=0; j<= ny; j++)
            for( i=0; i<= nx; i++)
            {
                if(irow ==6) {fprintf(where,"\n"); irow = 0;}
                fprintf(where,"%12.5e",(*what)[]);
                irow ++;
            }}
    dscf_map_setup(0==1);
}/* end of routine */
