# Supplementary material for: DG-AMMOS: A New tool to generate 3D conformation of small molecules using Distance Geometry and Automated Molecular Mechanics Optimization for in silico Screening
Source: BMC Chem Biol. 2009 Nov 13;9:6. doi: 10.1186/1472-6769-9-6 (PMC2781789; doi:10.1186/1472-6769-9-6)
Supplement: Additional file 1 — DG-AMMOS. This file contains the DG-AMMOS package and the user manual. [file 1472-6769-9-6-S1.gz › DG-AMMOS/progs/ammp/rectmm.c]

/* rectmm.c
*
* integrated multipole method with the amortized
* standard nonbonded program.
*  rectangular multipole expansion to the r^-6 order (5th order expansion)
*
*  from Eyges "The Classical Electromagnetic Field"
*  note that we use the oposite convention for sign of
*  expansion so use + for all the cumulants, while he uses
*   -1^n.   This is solely due to choice of origin and for
*   other applications (rxn feild ) the -1^n is correct.
*
*
* collection of routines to service nonbonded potentials
*
* POOP (Poor-mans Object Oriented Programming) using scope rules
*
* the routines for potential value, force and (eventually) second
* derivatives are here also
*
* force and 2nd derivative routines assume zero'd arrays for output
* this allows for parralellization if needed (on a PC?)
*
* forces are symmetric - so we don't have to fuck around with
* s matrices and the like.
*
* note that the non-bonded information is in the ATOM structures 
*
*
* attempts at vectorization
*/
/*
*  copyright 1992, 1993, 1994, 1995 Robert W. Harrison
*  
*  This notice may not be removed
*  This program may be copied for scientific use
*  It may not be sold for profit without explicit
*  permission of the author(s) who retain any
*  commercial rights including the right to modify 
*  this notice
*/

#define ANSI 1
/* misc includes - ANSI and some are just to be safe */
#include <stdio.h>
#include <ctype.h>
#include <math.h>
#ifdef ANSI
#include <stdlib.h>
#endif
#include "ammp.h"
/* ATOM structure contains a serial number for indexing into
* arrays and the like (a Hessian)
* but otherwise is self-contained. Note the hooks for Non-nonboned potentials
*/

/*
#define FOURTH
#define  FIFTH
#ifdef FIFTH
#define FOURTH
#endif
*/
typedef struct {
    float xc,yc,zc;
    float sqp;
    /* dipole appx for r^-6 */
    float sa,xa,ya,za;
    float q100,q010,q001;
    float q200,q020,q002,q110,q101,q011;
    float q300,q030,q003,q210,q201,q120,q021,q102,q012,q111;
#ifdef FOURTH
    float q400,q040,q004,q310,q301,q130,q031,q103,q013,q220,q202,q022,q211,q121,q112;
#endif
#ifdef FIFTH
    float q500,q050,q005,q410,q401,q140,q041,q104,q014,q320,q230,q302,q203,q032,q023,q311,q131,q113,q221,q212,q122;
#endif
    int first,last,innode; } MMNODE;
typedef struct {
    ATOM *who;
    int next,which; } MMATOM;
int mm_fv_update_nonbon(  lambda )
float lambda;
{
    float r,r0,xt,yt,zt;
    float xt2,xt3,xt4,yt2,yt3,yt4,zt2,zt3,zt4;
    float k,k1,k2,k3,k4,k5;
    float ka2,ka3;
    float kb2,kb3;
    float c1,c2,c3,c4,c5; /* constants for the mm expansion */
    float get_f_variable();
    int inbond,inangle,i;
    ATOM *ap,*a1,*a2,*bonded[10],*angled[10];
    ATOM *a_next( ); /* returns first ATOM when called with -1 */
    int a_number();
    int ii,j,jj,imax,inclose;
    float (*vector)[];
    /* */
    ATOM *close[NCLOSE],*(*atomall)[];
    float mxdq,dielectric,mxcut;
    float mmbox;
    float xmax,xmin,ymax,ymin,zmax,zmin;
    int nx,ny,nz;
    int ix,iy,iz,inode;
    int naybor[27];
    char line[80];
    MMNODE (*nodelist)[];
    MMATOM (*atomlist)[];


    mmbox = get_f_variable("mmbox");
    mxcut = get_f_variable("mxcut");
    if( mxcut < 0.) mxcut= 5.;

    dielectric = get_f_variable("dielec");
    if( dielectric <= 0.) dielectric = 1.;
    dielectric = 332.17752/dielectric;

    /*  get the number of atoms and allocate the memory for the array space */
    i = a_number();
    vector = malloc( 4*i*sizeof(float) );
    if( vector == NULL)
    { aaerror("cannot allocate memory in mm_fv_update\n"); return 0;}
    atomall = malloc( i*sizeof(ATOM *) );
    if( atomall == NULL)
    {aaerror("cannot allocate memory in mm_fv_update\n"); return 0;}
    atomlist = malloc( i * sizeof( MMATOM ));
    if( atomlist == NULL)
    { aaerror("cannot allocate memory in mm_fv_update\n"); return 0;}

    imax = a_number();
    jj = imax;

    for( i=0; i< imax; i++)
    {
        (*atomall)[i] = a_next(i);
        (*atomlist)[i].who = (*atomall)[i];
    }
    /* first check if anyone's moved and update the lists */
    /* note that this must be a look-ahead rather than
    *  look back search because
    * we cannot update ->px until we've used that atom !!! */
#pragma _CNX no_recurrence
    for( ii=0; ii< imax; ii++)
    {
        a1 = (*atomall)[ii];
        j = ii*4;
        (*vector)[j] = a1->dx*lambda +a1->x ;
        (*vector)[j+1] = a1->dy*lambda +a1->y;
        (*vector)[j+2] = a1->dz*lambda +a1->z;
    }
    /* determine the bounds of box which surrounds all of the atoms */
    xmax = -10e10;
    ymax = -10e10;
    zmax = -10e10;
    xmin =  10e10;
    ymin =  10e10;
    zmin =  10e10;
    for( ii= 0; ii< imax; ii++)
    {
        j = ii*4;
        if( xmax < (*vector)[j] ) xmax = (*vector)[j];
        if( ymax < (*vector)[j+1] ) ymax = (*vector)[j+1];
        if( zmax < (*vector)[j+2] ) zmax = (*vector)[j+2];
        if( xmin > (*vector)[j] ) xmin = (*vector)[j];
        if( ymin > (*vector)[j+1] ) ymin = (*vector)[j+1];
        if( zmin > (*vector)[j+2] ) zmin = (*vector)[j+2];
    }
    nx = (xmax - xmin)/mmbox + 1 ;
    ny = (ymax - ymin)/mmbox + 1 ;
    nz = (zmax - zmin)/mmbox + 1 ;
    /* debug
    	sprintf(line,"before allocation mmbox %f nx %d ny %d nz %d \n",mmbox,nx,ny,nz);
    	aaerror( line);
    	sprintf(line," xmin xmax %f %f ymin ymax %f %f zmin zmax %f %f\n",
    	xmin,xmax,ymin,ymax,zmin,zmax);
    	aaerror( line);
    printf(" nx ny,nz %d %d %d\n", nx,ny,nz);
    printf(" xmin xmax %f %f ymin ymax %f %f zmin zmax %f %f\n", xmin,xmax
           ,ymin,ymax, zmin,zmax);
    end debug */

    /* now try to malloc the mmnodes */
    nodelist = malloc( nx*ny*nz * sizeof( MMNODE ));
    if( nodelist == NULL)
    { aaerror("cannot allocate node memory in mm_fv_update (doubling grid )\n");
        sprintf(line,"mmbox %f nx %d ny %d nz %d ",mmbox,nx,ny,nz);
        aaerror( line);
        sprintf(line," xmin xmax %f %f ymin ymax %f %f zmin zmax %f %f",
                xmin,xmax,ymin,ymax,zmin,zmax);
        aaerror( line);
        mmbox = mmbox *2;
        set_f_variable( "mmbox",mmbox);
        nx = (xmax - xmin)/mmbox + 1;
        ny = (ymax - ymin)/mmbox + 1;
        nz = (zmax - zmin)/mmbox + 1;
        nodelist = malloc( nx*ny*nz * sizeof( MMNODE ));
        if( nodelist == NULL)
        { aaerror("cannot allocate node memory in mm_fv_update (cannot do it)\n"); return 0; }
    }
    for( ix=0; ix< nx; ix++)
        for( iy=0; iy< ny; iy++)
            for( iz=0; iz< nz; iz++)
            {
                inode = ((iz*ny)+iy)*nx + ix;
                (*nodelist)[inode].xc = ix*mmbox + .5*mmbox + xmin;
                (*nodelist)[inode].yc = iy*mmbox + .5*mmbox + ymin;
                (*nodelist)[inode].zc = iz*mmbox + .5*mmbox + zmin;
            }
#pragma _CNX no_recurrence
    for( ii=0; ii < nx*ny*nz; ii++)
    {
        (*nodelist)[ii].sqp = 0.;
        (*nodelist)[ii].sa = 0.;
        (*nodelist)[ii].xa = 0.;
        (*nodelist)[ii].ya = 0.;
        (*nodelist)[ii].za = 0.;
        (*nodelist)[ii].q100 = 0.;
        (*nodelist)[ii].q010 = 0.;
        (*nodelist)[ii].q001 = 0.;
        (*nodelist)[ii].q200 = 0.;
        (*nodelist)[ii].q020 = 0.;
        (*nodelist)[ii].q002 = 0.;
        (*nodelist)[ii].q101 = 0.;
        (*nodelist)[ii].q110 = 0.;
        (*nodelist)[ii].q011 = 0.;
        (*nodelist)[ii].q300 = 0.;
        (*nodelist)[ii].q030 = 0.;
        (*nodelist)[ii].q003 = 0.;
        (*nodelist)[ii].q210 = 0.;
        (*nodelist)[ii].q120 = 0.;
        (*nodelist)[ii].q201 = 0.;
        (*nodelist)[ii].q102 = 0.;
        (*nodelist)[ii].q021 = 0.;
        (*nodelist)[ii].q012 = 0.;
        (*nodelist)[ii].q111 = 0.;
#ifdef FOURTH
        (*nodelist)[ii].q400 = 0.;
        (*nodelist)[ii].q040 = 0.;
        (*nodelist)[ii].q004 = 0.;
        (*nodelist)[ii].q310 = 0.;
        (*nodelist)[ii].q130 = 0.;
        (*nodelist)[ii].q301 = 0.;
        (*nodelist)[ii].q103 = 0.;
        (*nodelist)[ii].q031 = 0.;
        (*nodelist)[ii].q013 = 0.;
        (*nodelist)[ii].q220 = 0.;
        (*nodelist)[ii].q202 = 0.;
        (*nodelist)[ii].q022 = 0.;
        (*nodelist)[ii].q211 = 0.;
        (*nodelist)[ii].q121 = 0.;
        (*nodelist)[ii].q112 = 0.;
#endif
#ifdef FIFTH
        (*nodelist)[ii].q500 = 0.;
        (*nodelist)[ii].q050 = 0.;
        (*nodelist)[ii].q005 = 0.;
        (*nodelist)[ii].q410 = 0.;
        (*nodelist)[ii].q140 = 0.;
        (*nodelist)[ii].q401 = 0.;
        (*nodelist)[ii].q104 = 0.;
        (*nodelist)[ii].q041 = 0.;
        (*nodelist)[ii].q014 = 0.;
        (*nodelist)[ii].q320 = 0.;
        (*nodelist)[ii].q230 = 0.;
        (*nodelist)[ii].q302 = 0.;
        (*nodelist)[ii].q203 = 0.;
        (*nodelist)[ii].q032 = 0.;
        (*nodelist)[ii].q023 = 0.;
        (*nodelist)[ii].q221 = 0.;
        (*nodelist)[ii].q212 = 0.;
        (*nodelist)[ii].q122 = 0.;
        (*nodelist)[ii].q311 = 0.;
        (*nodelist)[ii].q131 = 0.;
        (*nodelist)[ii].q113 = 0.;
#endif
        (*nodelist)[ii].first = -1;
        (*nodelist)[ii].last = -1;
        (*nodelist)[ii].innode = 0;
    }
    /* now decide for each atom who he belongs to */
#pragma _CNX no_recurrence
    for( ii=0; ii< imax; ii++)
    {
        j = ii*4;
        ix = ((*vector)[j] - xmin )/mmbox;
        iy = ((*vector)[j+1] - ymin )/mmbox;
        iz = ((*vector)[j+2] - zmin )/mmbox;
        inode = ((iz*ny)+iy)*nx + ix;
        (*atomlist)[ii].which = inode;
        /* DEBUG
        	printf(" error %f %f %f %d %d %d %d\n",
        		(*vector)[j],(*vector)[j+1],(*vector)[j+2],ix,iy,iz,inode);

        ENDDEBUG */
    }
    /* and generate the links */
    for( inode = 0; inode < nx*ny*nz; inode++)
    {
        /* first find the first atom which belongs to me */
        for( ii = 0; ii< imax; ii++)
        {
            if( (*atomlist)[ii].which == inode)
            {
                (*nodelist)[inode].first = ii;
                (*nodelist)[inode].last = ii;
                (*nodelist)[inode].innode += 1;
                ap = (*atomlist)[ii].who;
                break;
            }
        }
        /* only if i'm not null */
        if( ii != imax )
        {
            for( ii= (*nodelist)[inode].first; ii < imax; ii++)
            {
                if( (*atomlist)[ii].which == inode)
                {
                    (*atomlist)[(*nodelist)[inode].last].next  = ii;
                    (*nodelist)[inode].last = ii;
                    (*nodelist)[inode].innode += 1;
                    ap = (*atomlist)[ii].who;
                    xt = ap->x + lambda*ap->dx - (*nodelist)[inode].xc;
                    yt = ap->y + lambda*ap->dy - (*nodelist)[inode].yc;
                    zt = ap->z + lambda*ap->dz - (*nodelist)[inode].zc;
                    (*nodelist)[inode].sqp +=  ap->q;
                    (*nodelist)[inode].sa +=  ap->a;
                    (*nodelist)[inode].xa +=  ap->a*xt;
                    (*nodelist)[inode].ya +=  ap->a*yt;
                    (*nodelist)[inode].za +=  ap->a*zt;
                    xt2 = xt*xt;
                    xt3 = xt2*xt;
                    xt4 = xt3*xt;
                    yt2 = yt*yt;
                    yt3 = yt2*yt;
                    yt4 = yt3*yt;
                    zt2 = zt*zt;
                    zt3 = zt2*zt;
                    zt4 = zt3*zt;
                    (*nodelist)[inode].q100 += ap->q*xt;
                    (*nodelist)[inode].q010 += ap->q*yt;
                    (*nodelist)[inode].q001 += ap->q*zt;
                    (*nodelist)[inode].q200 += ap->q*xt2;
                    (*nodelist)[inode].q020 += ap->q*yt2;
                    (*nodelist)[inode].q002 += ap->q*zt2;
                    (*nodelist)[inode].q101 += ap->q*xt*zt;
                    (*nodelist)[inode].q110 += ap->q*xt*yt;
                    (*nodelist)[inode].q011 += ap->q*yt*zt;
                    (*nodelist)[inode].q300 += ap->q*xt3;
                    (*nodelist)[inode].q030 += ap->q*yt3;
                    (*nodelist)[inode].q003 += ap->q*zt3;
                    (*nodelist)[inode].q210 += ap->q*xt2*yt;
                    (*nodelist)[inode].q120 += ap->q*xt*yt2;
                    (*nodelist)[inode].q201 += ap->q*xt2*zt;
                    (*nodelist)[inode].q102 += ap->q*xt*zt2;
                    (*nodelist)[inode].q021 += ap->q*yt2*zt;
                    (*nodelist)[inode].q012 += ap->q*yt*zt2;
                    (*nodelist)[inode].q111 += ap->q*xt*yt*zt;
#ifdef FOURTH
                    (*nodelist)[inode].q400 += ap->q*xt4;
                    (*nodelist)[inode].q040 += ap->q*yt4;
                    (*nodelist)[inode].q004 += ap->q*zt4;
                    (*nodelist)[inode].q310 += ap->q*xt3*yt;
                    (*nodelist)[inode].q130 += ap->q*xt*yt3;
                    (*nodelist)[inode].q301 += ap->q*xt3*zt;
                    (*nodelist)[inode].q103 += ap->q*xt*zt3;
                    (*nodelist)[inode].q031 += ap->q*yt3*zt;
                    (*nodelist)[inode].q013 += ap->q*yt*zt3;
                    (*nodelist)[inode].q220 += ap->q*xt2*yt2;
                    (*nodelist)[inode].q202 += ap->q*xt2*zt2;
                    (*nodelist)[inode].q022 += ap->q*yt2*zt2;
                    (*nodelist)[inode].q211 += ap->q*xt2*yt*zt;
                    (*nodelist)[inode].q121 += ap->q*xt*yt2*zt;
                    (*nodelist)[inode].q112 += ap->q*xt*yt*zt2;
#endif
#ifdef FIFTH
                    (*nodelist)[inode].q500 += ap->q*xt4*xt;
                    (*nodelist)[inode].q050 += ap->q*yt4*yt;
                    (*nodelist)[inode].q005 += ap->q*zt4*zt;
                    (*nodelist)[inode].q410 += ap->q*xt4*yt;
                    (*nodelist)[inode].q140 += ap->q*yt4*xt;
                    (*nodelist)[inode].q401 += ap->q*xt4*zt;
                    (*nodelist)[inode].q104 += ap->q*zt4*xt;
                    (*nodelist)[inode].q041 += ap->q*yt4*zt;
                    (*nodelist)[inode].q014 += ap->q*zt4*yt;
                    (*nodelist)[inode].q320 += ap->q*xt3*yt2;
                    (*nodelist)[inode].q230 += ap->q*yt3*xt2;
                    (*nodelist)[inode].q302 += ap->q*xt3*zt2;
                    (*nodelist)[inode].q203 += ap->q*zt3*xt2;
                    (*nodelist)[inode].q032 += ap->q*yt3*zt2;
                    (*nodelist)[inode].q023 += ap->q*zt3*yt2;
                    (*nodelist)[inode].q221 += ap->q*xt2*yt2*zt;
                    (*nodelist)[inode].q212 += ap->q*xt2*yt*zt2;
                    (*nodelist)[inode].q122 += ap->q*xt*yt2*zt2;
                    (*nodelist)[inode].q311 += ap->q*xt3*yt*zt;
                    (*nodelist)[inode].q131 += ap->q*xt*yt3*zt;
                    (*nodelist)[inode].q113 += ap->q*xt*yt*zt3;
#endif
                }
            }/* ii */
        }/* checking if ii != imax */
    }/* inode */
    /* and now (almost done with the MM setup)
    * normalize the accumulated nodal data */
#pragma _CNX no_recurrence
    /* multiplied by .5 to correct for double counting */
    k = dielectric *.5;
    xt = .5/3.;
    yt = xt/4.;
    zt = yt/5.;
    for( ii = 0; ii < nx*ny*nz; ii ++)
    {
        (*nodelist)[ii].sqp *= k;
        (*nodelist)[ii].q100 *= k;
        (*nodelist)[ii].q010 *= k;
        (*nodelist)[ii].q001 *= k;
        (*nodelist)[ii].q200 *= .5*k;
        (*nodelist)[ii].q020 *= .5*k;
        (*nodelist)[ii].q002 *= .5*k;
        (*nodelist)[ii].q101 *= k;
        (*nodelist)[ii].q110 *= k;
        (*nodelist)[ii].q011 *= k;
        (*nodelist)[ii].q300 *= xt*k;
        (*nodelist)[ii].q030 *= xt*k;
        (*nodelist)[ii].q003 *= xt*k;
        (*nodelist)[ii].q210 *= 0.5*k;
        (*nodelist)[ii].q120 *= 0.5*k;
        (*nodelist)[ii].q201 *= 0.5*k;
        (*nodelist)[ii].q102 *= 0.5*k;
        (*nodelist)[ii].q021 *= 0.5*k;
        (*nodelist)[ii].q012 *= 0.5*k;
        (*nodelist)[ii].q111 *= k;
#ifdef FOURTH
        (*nodelist)[ii].q400 *= yt*k;
        (*nodelist)[ii].q040 *= yt*k;
        (*nodelist)[ii].q004 *= yt*k;
        (*nodelist)[ii].q310 *= xt*k;
        (*nodelist)[ii].q130 *= xt*k;
        (*nodelist)[ii].q301 *= xt*k;
        (*nodelist)[ii].q103 *= xt*k;
        (*nodelist)[ii].q031 *= xt*k;
        (*nodelist)[ii].q013 *= xt*k;
        (*nodelist)[ii].q220 *= .25*k;
        (*nodelist)[ii].q202 *= .25*k;
        (*nodelist)[ii].q022 *= .25*k;
        (*nodelist)[ii].q211 *= .5*k;
        (*nodelist)[ii].q121 *= .5*k;
        (*nodelist)[ii].q112 *= .5*k;
#endif
#ifdef FIFTH
        (*nodelist)[ii].q500 *= zt*k;
        (*nodelist)[ii].q050 *= zt*k;
        (*nodelist)[ii].q005 *= zt*k;
        (*nodelist)[ii].q410 *= yt*k;
        (*nodelist)[ii].q140 *= yt*k;
        (*nodelist)[ii].q401 *= yt*k;
        (*nodelist)[ii].q104 *= yt*k;
        (*nodelist)[ii].q041 *= yt*k;
        (*nodelist)[ii].q014 *= yt*k;
        (*nodelist)[ii].q320 *= .5*xt*k;
        (*nodelist)[ii].q230 *= .5*xt*k;
        (*nodelist)[ii].q302 *= .5*xt*k;
        (*nodelist)[ii].q203 *= .5*xt*k;
        (*nodelist)[ii].q032 *= .5*xt*k;
        (*nodelist)[ii].q023 *= .5*xt*k;
        (*nodelist)[ii].q221 *= .25*k;
        (*nodelist)[ii].q212 *= .25*k;
        (*nodelist)[ii].q122 *= .25*k;
        (*nodelist)[ii].q311 *= xt*k;
        (*nodelist)[ii].q131 *= xt*k;
        (*nodelist)[ii].q113 *= xt*k;
#endif
        /*debug
        printf("%d %f %f\n",ii,(*nodelist)[ii].sqp,(*nodelist)[ii].q100);
        */
        if( (*nodelist)[ii].sa != 0.)
        {
            (*nodelist)[ii].xa = (*nodelist)[ii].xa/(*nodelist)[ii].sa;
            (*nodelist)[ii].ya = (*nodelist)[ii].ya/(*nodelist)[ii].sa;
            (*nodelist)[ii].za = (*nodelist)[ii].za/(*nodelist)[ii].sa;
        }
        (*nodelist)[ii].xa += (*nodelist)[ii].xc;
        (*nodelist)[ii].ya += (*nodelist)[ii].yc;
        (*nodelist)[ii].za += (*nodelist)[ii].zc;
        /* correct for double counting */
        (*nodelist)[ii].sa  *= .5;
    }

    /* initiallization of the mmnodes is done !!! */

    /*  initialize the data for every atom */
    for( ii=0; ii< jj; ii++)
    {
        a1 = (*atomall)[ii];
        a1-> px = a1->x + lambda*a1->dx;
        a1-> py = a1->y + lambda*a1->dy;
        a1-> pz = a1->z + lambda*a1->dz;
        a1 -> VP = 0.;
        a1 -> dpx = 0.;
        a1 -> dpy = 0.;
        a1 -> dpz = 0.;
        a1 -> qxx = 0.;
        a1 -> qxy = 0.;
        a1 -> qxz = 0.;
        a1 -> qyy = 0.;
        a1 -> qyz = 0.;
        a1 -> qzz = 0.;
#ifdef CUBIC
        a1 -> qxxx = 0.;
        a1 -> qxxy = 0.;
        a1 -> qxxz = 0.;
        a1 -> qxyy = 0.;
        a1 -> qxyz = 0.;
        a1 -> qxzz = 0.;
        a1 -> qyyy = 0.;
        a1 -> qyyz = 0.;
        a1 -> qyzz = 0.;
        a1 -> qzzz = 0.;
#endif
        for( j=0; j< NCLOSE; j++)
            a1->close[j] = NULL;

    }/* end of initializations */


    for( ii=0; ii<  jj; ii++)
    { /* if this is met we update the expansion for this atom */
        /*	a1 = (*atomall)[ii];
        	atomall will be reused in this loop so we refer to atomlist
        	*/
        a1 = (*atomlist)[ii].who;
        inclose = 0;
        /* loop over the nodes
           if the node is mine or a neighbor then use an
           explicit summation
           otherwise use the MM node */
        ix = (a1->px  - xmin )/mmbox ;
        iy = (a1->py  - ymin )/mmbox ;
        iz = (a1->pz  - zmin )/mmbox ;
        naybor[0] = ((iz*ny)+iy)*nx + ix;
        naybor[1] = ((iz*ny)+iy)*nx + ix+1;
        naybor[2] = ((iz*ny)+iy)*nx + ix-1;
        naybor[3] = ((iz*ny)+iy)*nx+nx + ix;
        naybor[4] = ((iz*ny)+iy)*nx-nx + ix;
        naybor[5] = ((iz*ny)+iy)*nx+nx + ix+1;
        naybor[6] = ((iz*ny)+iy)*nx+nx + ix-1;
        naybor[7] = ((iz*ny)+iy)*nx-nx + ix+1;
        naybor[8] = ((iz*ny)+iy)*nx-nx + ix-1;
        naybor[9] = ((iz*ny)+ny+iy)*nx + ix;
        naybor[10] = ((iz*ny)+ny+iy)*nx + ix+1;
        naybor[11] = ((iz*ny)+ny+iy)*nx + ix-1;
        naybor[12] = ((iz*ny)+ny+iy)*nx+nx + ix;
        naybor[13] = ((iz*ny)+ny+iy)*nx-nx + ix;
        naybor[14] = ((iz*ny)+ny+iy)*nx+nx + ix+1;
        naybor[15] = ((iz*ny)+ny+iy)*nx+nx + ix-1;
        naybor[16] = ((iz*ny)+ny+iy)*nx-nx + ix+1;
        naybor[17] = ((iz*ny)+ny+iy)*nx-nx + ix-1;
        naybor[18] = ((iz*ny)-ny+iy)*nx + ix;
        naybor[19] = ((iz*ny)-ny+iy)*nx + ix+1;
        naybor[20] = ((iz*ny)-ny+iy)*nx + ix-1;
        naybor[21] = ((iz*ny)-ny+iy)*nx+nx + ix;
        naybor[22] = ((iz*ny)-ny+iy)*nx-nx + ix;
        naybor[23] = ((iz*ny)-ny+iy)*nx+nx + ix+1;
        naybor[24] = ((iz*ny)-ny+iy)*nx+nx + ix-1;
        naybor[25] = ((iz*ny)-ny+iy)*nx-nx + ix+1;
        naybor[26] = ((iz*ny)-ny+iy)*nx-nx + ix-1;

        for( inode = 0; inode < nx*ny*nz; inode ++)
        {/* loop over all mm nodes */
            /* check the origin */
            for(j=0; j< 27; j++)
            {
                if( inode == naybor[j]) break; }
            if( j == 27  )
            { /* then use mm */
                if( (*nodelist)[inode].innode > 0 )
                {
                    /* $%$%$%$%$  the expansion for f(r) goes here */
                    /* first the a terms */
                    /*
                    xt = (*nodelist)[inode].xa - a1->px;
                    yt = (*nodelist)[inode].ya - a1->py;
                    zt = (*nodelist)[inode].za - a1->pz;
                    r = one/(xt*xt + yt*yt + zt*zt);
                    r0 = sqrt(r);
                    r = r*r*r;
                    k = -(*nodelist)[inode].sa *a1->a*r;
                    a1->VP  += k/r;
                    k *= six*r0; 
                    xt *= r0;
                    yt *= r0;
                    zt *= r0;
                    a1->dpx += k*xt;
                    a1->dpy += k*yt;
                    a1->dpz += k*zt;
                    k *= eight*r0;
                    a1->qxx -= k *(xt*xt -eightth);
                    a1->qxy -= k*xt*yt;
                    a1->qxz -= k*xt*zt;
                    a1->qyy -= k *(yt*yt -eightth);
                    a1->qyz -= k*yt*zt;
                    a1->qzz -= k *(zt*zt -eightth);
                    */
                    /* now do the multipole expansion for the electrostatic terms */
                    /* note that dielectric is included in the multipole expansion */
                    xt = (*nodelist)[inode].xc - a1->px;
                    yt = (*nodelist)[inode].yc - a1->py;
                    zt = (*nodelist)[inode].zc - a1->pz;
                    r = one/(xt*xt + yt*yt + zt*zt);
                    r0 = sqrt(r);
                    c1 =  -r*r0;
                    c2 = -three*c1*r;
                    c3 = -five*c2*r;
                    c4 = -seven*c3*r;
                    c5 = -nine*c4*r;
                    xt2 = xt*xt;
                    xt3 = xt2*xt;
                    xt4 = xt3*xt;
                    yt2 = yt*yt;
                    yt3 = yt2*yt;
                    yt4 = yt3*yt;
                    zt2 = zt*zt;
                    zt3 = zt2*zt;
                    zt4 = zt3*zt;
                    a1->VP += (*nodelist)[inode].sqp*a1->q*r0;
                    k = c1*a1->q*xt;
                    a1->VP += k*(*nodelist)[inode].q100;
                    a1->dpx += k*(*nodelist)[inode].sqp;
                    k = c1*a1->q*yt;
                    a1->VP += k*(*nodelist)[inode].q010;
                    a1->dpy += k*(*nodelist)[inode].sqp;
                    k = c1*a1->q*zt;
                    a1->VP += k*(*nodelist)[inode].q001;
                    a1->dpz += k*(*nodelist)[inode].sqp;
                    /* n=2 */
                    k = (c2*xt2 +c1)*a1->q;
                    a1->VP += k*(*nodelist)[inode].q200;
                    a1->dpx += k*(*nodelist)[inode].q100;
                    a1->qxx += k*(*nodelist)[inode].sqp;
                    k = (c2*yt2 +c1)*a1->q;
                    a1->VP += k*(*nodelist)[inode].q020;
                    a1->dpy += k*(*nodelist)[inode].q010;
                    a1->qyy += k*(*nodelist)[inode].sqp;
                    k = (c2*zt2 +c1)*a1->q;
                    a1->VP += k*(*nodelist)[inode].q002;
                    a1->dpz += k*(*nodelist)[inode].q001;
                    a1->qzz += k*(*nodelist)[inode].sqp;
                    k = c2*xt*yt*a1->q;
                    a1->VP += k*(*nodelist)[inode].q110;
                    a1->dpx += k*(*nodelist)[inode].q010;
                    a1->dpy += k*(*nodelist)[inode].q100;
                    a1->qxy += k*(*nodelist)[inode].sqp;
                    k = c2*xt*zt*a1->q;
                    a1->VP += k*(*nodelist)[inode].q101;
                    a1->dpx += k*(*nodelist)[inode].q001;
                    a1->dpz += k*(*nodelist)[inode].q100;
                    a1->qxz += k*(*nodelist)[inode].sqp;
                    k = c2*yt*zt*a1->q;
                    a1->VP += k*(*nodelist)[inode].q011;
                    a1->dpy += k*(*nodelist)[inode].q001;
                    a1->dpz += k*(*nodelist)[inode].q010;
                    a1->qyz += k*(*nodelist)[inode].sqp;
                    /* n=3 */
                    k = (c3*xt3 +3*c2*xt)*a1->q;
                    a1->VP += k*(*nodelist)[inode].q300;
                    a1->dpx += k*(*nodelist)[inode].q200;
                    a1->qxx += k*(*nodelist)[inode].q100;
                    k = (c3*yt3 +3*c2*yt)*a1->q;
                    a1->VP += k*(*nodelist)[inode].q030;
                    a1->dpy += k*(*nodelist)[inode].q020;
                    a1->qyy += k*(*nodelist)[inode].q010;
                    k = (c3*zt3 +3*c2*zt)*a1->q;
                    a1->VP += k*(*nodelist)[inode].q003;
                    a1->dpz += k*(*nodelist)[inode].q002;
                    a1->qzz += k*(*nodelist)[inode].q001;
                    k = (c3*xt2*yt+c2*yt)*a1->q;
                    a1->VP += k*(*nodelist)[inode].q210;
                    a1->dpx += k*(*nodelist)[inode].q110;
                    a1->dpy += k*(*nodelist)[inode].q200;
                    a1->qxx += k*(*nodelist)[inode].q010;
                    a1->qxy += k*(*nodelist)[inode].q100;
                    k = (c3*yt2*xt+c2*xt)*a1->q;
                    a1->VP += k*(*nodelist)[inode].q120;
                    a1->dpx += k*(*nodelist)[inode].q020;
                    a1->dpy += k*(*nodelist)[inode].q110;
                    a1->qyy += k*(*nodelist)[inode].q100;
                    a1->qxy += k*(*nodelist)[inode].q010;
                    k = (c3*xt2*zt+c2*zt)*a1->q;
                    a1->VP += k*(*nodelist)[inode].q201;
                    a1->dpx += k*(*nodelist)[inode].q101;
                    a1->dpz += k*(*nodelist)[inode].q200;
                    a1->qxx += k*(*nodelist)[inode].q001;
                    a1->qxz += k*(*nodelist)[inode].q100;
                    k = (c3*zt2*xt+c2*xt)*a1->q;
                    a1->VP += k*(*nodelist)[inode].q102;
                    a1->dpx += k*(*nodelist)[inode].q002;
                    a1->dpz += k*(*nodelist)[inode].q101;
                    a1->qzz += k*(*nodelist)[inode].q100;
                    a1->qxz += k*(*nodelist)[inode].q001;
                    k = (c3*yt2*zt+c2*zt)*a1->q;
                    a1->VP += k*(*nodelist)[inode].q021;
                    a1->dpy += k*(*nodelist)[inode].q011;
                    a1->dpz += k*(*nodelist)[inode].q020;
                    a1->qyy += k*(*nodelist)[inode].q001;
                    a1->qyz += k*(*nodelist)[inode].q010;
                    k = (c3*zt2*yt+c2*yt)*a1->q;
                    a1->VP += k*(*nodelist)[inode].q012;
                    a1->dpy += k*(*nodelist)[inode].q002;
                    a1->dpz += k*(*nodelist)[inode].q011;
                    a1->qzz += k*(*nodelist)[inode].q010;
                    a1->qyz += k*(*nodelist)[inode].q001;
                    k = (c3*zt*yt*xt)*a1->q;
                    a1->VP += k*(*nodelist)[inode].q111;
                    a1->dpx += k*(*nodelist)[inode].q011;
                    a1->dpy += k*(*nodelist)[inode].q101;
                    a1->dpz += k*(*nodelist)[inode].q110;
                    /* n=4 */
#ifdef FOURTH
                    k = (c4*xt4 +six*c3*(xt2) +three*c2)*a1->q;
                    a1->VP += k*(*nodelist)[inode].q400;
                    a1->dpx += k*(*nodelist)[inode].q300;
                    a1->qxx += k*(*nodelist)[inode].q200;
                    k = (c4*yt4 +six*c3*(yt2) +three*c2)*a1->q;
                    a1->VP += k*(*nodelist)[inode].q040;
                    a1->dpy += k*(*nodelist)[inode].q030;
                    a1->qyy += k*(*nodelist)[inode].q020;
                    k = (c4*zt4 +six*c3*(zt2) +three*c2)*a1->q;
                    a1->VP += k*(*nodelist)[inode].q004;
                    a1->dpz += k*(*nodelist)[inode].q003;
                    a1->qzz += k*(*nodelist)[inode].q002;
                    k = (c4*xt3*yt + three*c3*xt*yt)*a1->q;
                    a1->VP += k*(*nodelist)[inode].q310;
                    a1->dpx += k*(*nodelist)[inode].q210;
                    a1->dpy += k*(*nodelist)[inode].q300;
                    a1->qxx += k*(*nodelist)[inode].q110;
                    a1->qxy += k*(*nodelist)[inode].q200;
                    k = (c4*yt3*xt + three*c3*xt*yt)*a1->q;
                    a1->VP += k*(*nodelist)[inode].q130;
                    a1->dpx += k*(*nodelist)[inode].q030;
                    a1->dpy += k*(*nodelist)[inode].q120;
                    a1->qyy += k*(*nodelist)[inode].q110;
                    a1->qxy += k*(*nodelist)[inode].q020;
                    k = (c4*xt3*zt + three*c3*xt*zt)*a1->q;
                    a1->VP += k*(*nodelist)[inode].q301;
                    a1->dpx += k*(*nodelist)[inode].q201;
                    a1->dpz += k*(*nodelist)[inode].q300;
                    a1->qxx += k*(*nodelist)[inode].q101;
                    a1->qxz += k*(*nodelist)[inode].q200;
                    k = (c4*zt3*yt + three*c3*xt*yt)*a1->q;
                    a1->VP += k*(*nodelist)[inode].q103;
                    a1->dpx += k*(*nodelist)[inode].q003;
                    a1->dpz += k*(*nodelist)[inode].q102;
                    a1->qzz += k*(*nodelist)[inode].q101;
                    a1->qxz += k*(*nodelist)[inode].q002;
                    k = (c4*yt3*zt + three*c3*zt*yt)*a1->q;
                    a1->VP += k*(*nodelist)[inode].q031;
                    a1->dpz += k*(*nodelist)[inode].q030;
                    a1->dpy += k*(*nodelist)[inode].q021;
                    a1->qyy += k*(*nodelist)[inode].q011;
                    a1->qyz += k*(*nodelist)[inode].q020;
                    k = (c4*zt3*yt + three*c3*zt*yt)*a1->q;
                    a1->VP += k*(*nodelist)[inode].q013;
                    a1->dpz += k*(*nodelist)[inode].q012;
                    a1->dpy += k*(*nodelist)[inode].q003;
                    a1->qzz += k*(*nodelist)[inode].q011;
                    a1->qyz += k*(*nodelist)[inode].q002;
                    k = (c4*xt2*yt2 + c3*(xt2+yt2) +c2)*a1->q;
                    a1->VP += k*(*nodelist)[inode].q220;
                    a1->dpx += k*(*nodelist)[inode].q120;
                    a1->dpy += k*(*nodelist)[inode].q210;
                    a1->qxx += k*(*nodelist)[inode].q020;
                    a1->qyy += k*(*nodelist)[inode].q200;
                    a1->qxy += k*(*nodelist)[inode].q110;
                    k = (c4*xt2*zt2 + c3*(xt2+zt2) +c2)*a1->q;
                    a1->VP += k*(*nodelist)[inode].q202;
                    a1->dpx += k*(*nodelist)[inode].q102;
                    a1->dpz += k*(*nodelist)[inode].q201;
                    a1->qxx += k*(*nodelist)[inode].q002;
                    a1->qzz += k*(*nodelist)[inode].q200;
                    a1->qxz += k*(*nodelist)[inode].q101;
                    k = (c4*zt2*yt2 + c3*(zt2+yt2) +c2)*a1->q;
                    a1->VP += k*(*nodelist)[inode].q022;
                    a1->dpz += k*(*nodelist)[inode].q021;
                    a1->dpy += k*(*nodelist)[inode].q012;
                    a1->qzz += k*(*nodelist)[inode].q020;
                    a1->qyy += k*(*nodelist)[inode].q002;
                    a1->qyz += k*(*nodelist)[inode].q011;
                    k = (c4*xt2*yt*zt +c3*yt*zt)*a1->q;
                    a1->VP += k*(*nodelist)[inode].q211;
                    a1->dpz += k*(*nodelist)[inode].q210;
                    a1->dpy += k*(*nodelist)[inode].q201;
                    a1->dpx += k*(*nodelist)[inode].q111;
                    a1->qxx += k*(*nodelist)[inode].q011;
                    a1->qxy += k*(*nodelist)[inode].q101;
                    a1->qyz += k*(*nodelist)[inode].q200;
                    a1->qxz += k*(*nodelist)[inode].q110;
                    k = (c4*xt*yt2*zt +c3*xt*zt)*a1->q;
                    a1->VP += k*(*nodelist)[inode].q121;
                    a1->dpz += k*(*nodelist)[inode].q120;
                    a1->dpy += k*(*nodelist)[inode].q111;
                    a1->dpx += k*(*nodelist)[inode].q021;
                    a1->qyy += k*(*nodelist)[inode].q101;
                    a1->qxy += k*(*nodelist)[inode].q011;
                    a1->qyz += k*(*nodelist)[inode].q110;
                    a1->qxz += k*(*nodelist)[inode].q020;
                    k = (c4*xt*yt*zt2 +c3*yt*xt)*a1->q;
                    a1->VP += k*(*nodelist)[inode].q112;
                    a1->dpz += k*(*nodelist)[inode].q111;
                    a1->dpy += k*(*nodelist)[inode].q102;
                    a1->dpx += k*(*nodelist)[inode].q012;
                    a1->qzz += k*(*nodelist)[inode].q110;
                    a1->qxy += k*(*nodelist)[inode].q002;
                    a1->qxz += k*(*nodelist)[inode].q011;
                    a1->qyz += k*(*nodelist)[inode].q101;
#endif
                    /* n=5 */
#ifdef FIFTH
                    k = ((c5*xt+9*c4)*xt4  +15*c3*xt)*a1->q;
                    a1->VP += k*(*nodelist)[inode].q500;
                    a1->dpx += k*(*nodelist)[inode].q400;
                    a1->qxx += k*(*nodelist)[inode].q300;
                    k = ((c5*yt+9*c4)*yt4  +15*c3*yt)*a1->q;
                    a1->VP += k*(*nodelist)[inode].q050;
                    a1->dpy += k*(*nodelist)[inode].q040;
                    a1->qyy += k*(*nodelist)[inode].q030;
                    k = ((c5*zt+9*c4)*zt4  +15*c3*zt)*a1->q;
                    a1->VP += k*(*nodelist)[inode].q005;
                    a1->dpz += k*(*nodelist)[inode].q004;
                    a1->qzz += k*(*nodelist)[inode].q003;
                    k = (c5*xt4+six*c4*xt2 +three*c3)*yt*a1->q;
                    a1->VP += k*(*nodelist)[inode].q410;
                    a1->dpx += k*(*nodelist)[inode].q310;
                    a1->dpy += k*(*nodelist)[inode].q400;
                    a1->qxx += k*(*nodelist)[inode].q210;
                    a1->qxy += k*(*nodelist)[inode].q300;
                    k = (c5*yt4+six*c4*yt2 +three*c3)*xt*a1->q;
                    a1->VP += k*(*nodelist)[inode].q140;
                    a1->dpx += k*(*nodelist)[inode].q040;
                    a1->dpy += k*(*nodelist)[inode].q130;
                    a1->qyy += k*(*nodelist)[inode].q120;
                    a1->qxy += k*(*nodelist)[inode].q030;
                    k = (c5*xt4+six*c4*xt2 +three*c3)*zt*a1->q;
                    a1->VP += k*(*nodelist)[inode].q401;
                    a1->dpx += k*(*nodelist)[inode].q301;
                    a1->dpz += k*(*nodelist)[inode].q400;
                    a1->qxx += k*(*nodelist)[inode].q201;
                    a1->qxz += k*(*nodelist)[inode].q300;
                    k = (c5*zt4+six*c4*zt2 +three*c3)*xt*a1->q;
                    a1->VP += k*(*nodelist)[inode].q104;
                    a1->dpx += k*(*nodelist)[inode].q004;
                    a1->dpz += k*(*nodelist)[inode].q103;
                    a1->qzz += k*(*nodelist)[inode].q102;
                    a1->qxz += k*(*nodelist)[inode].q003;
                    k = (c5*yt4+six*c4*yt2 +three*c3)*zt*a1->q;
                    a1->VP += k*(*nodelist)[inode].q041;
                    a1->dpy += k*(*nodelist)[inode].q031;
                    a1->dpz += k*(*nodelist)[inode].q040;
                    a1->qyy += k*(*nodelist)[inode].q021;
                    a1->qyz += k*(*nodelist)[inode].q030;
                    k = (c5*zt4+six*c4*zt2 +three*c3)*yt*a1->q;
                    a1->VP += k*(*nodelist)[inode].q014;
                    a1->dpy += k*(*nodelist)[inode].q004;
                    a1->dpz += k*(*nodelist)[inode].q013;
                    a1->qzz += k*(*nodelist)[inode].q012;
                    a1->qyz += k*(*nodelist)[inode].q003;
                    k = (c5*xt3*yt2 +c4*(three*xt*yt2-xt3) +three*c3*xt)*a1->q;
                    a1->VP += k*(*nodelist)[inode].q320;
                    a1->dpx += k*(*nodelist)[inode].q220;
                    a1->dpy += k*(*nodelist)[inode].q310;
                    a1->qxx += k*(*nodelist)[inode].q120;
                    a1->qxy += k*(*nodelist)[inode].q210;
                    a1->qyy += k*(*nodelist)[inode].q300;
                    k = (c5*yt3*xt2 +c4*(three*yt*xt2-yt3) +three*c3*yt)*a1->q;
                    a1->VP += k*(*nodelist)[inode].q230;
                    a1->dpx += k*(*nodelist)[inode].q130;
                    a1->dpy += k*(*nodelist)[inode].q220;
                    a1->qxx += k*(*nodelist)[inode].q030;
                    a1->qxy += k*(*nodelist)[inode].q120;
                    a1->qyy += k*(*nodelist)[inode].q210;
                    k = (c5*xt3*zt2 +c4*(three*xt*zt2-xt3) +three*c3*xt)*a1->q;
                    a1->VP += k*(*nodelist)[inode].q302;
                    a1->dpx += k*(*nodelist)[inode].q202;
                    a1->dpz += k*(*nodelist)[inode].q301;
                    a1->qxx += k*(*nodelist)[inode].q102;
                    a1->qxz += k*(*nodelist)[inode].q201;
                    a1->qzz += k*(*nodelist)[inode].q300;
                    k = (c5*zt3*xt2 +c4*(three*zt*xt2-zt3) +three*c3*zt)*a1->q;
                    a1->VP += k*(*nodelist)[inode].q203;
                    a1->dpx += k*(*nodelist)[inode].q103;
                    a1->dpz += k*(*nodelist)[inode].q202;
                    a1->qxx += k*(*nodelist)[inode].q003;
                    a1->qxz += k*(*nodelist)[inode].q102;
                    a1->qzz += k*(*nodelist)[inode].q201;
                    k = (c5*yt3*zt2 +c4*(three*yt*zt2-yt3) +three*c3*yt)*a1->q;
                    a1->VP += k*(*nodelist)[inode].q032;
                    a1->dpy += k*(*nodelist)[inode].q022;
                    a1->dpz += k*(*nodelist)[inode].q031;
                    a1->qyy += k*(*nodelist)[inode].q012;
                    a1->qyz += k*(*nodelist)[inode].q021;
                    a1->qzz += k*(*nodelist)[inode].q030;
                    k = (c5*zt3*yt2 +c4*(three*zt*yt2-zt3) +three*c3*zt)*a1->q;
                    a1->VP += k*(*nodelist)[inode].q023;
                    a1->dpy += k*(*nodelist)[inode].q013;
                    a1->dpz += k*(*nodelist)[inode].q022;
                    a1->qyy += k*(*nodelist)[inode].q003;
                    a1->qyz += k*(*nodelist)[inode].q012;
                    a1->qzz += k*(*nodelist)[inode].q021;
                    k = (c5*xt2*yt2 +c4*(xt2+yt2) +c3)*zt*a1->q;
                    a1->VP += k*(*nodelist)[inode].q221;
                    a1->dpx += k*(*nodelist)[inode].q121;
                    a1->dpy += k*(*nodelist)[inode].q211;
                    a1->dpz += k*(*nodelist)[inode].q220;
                    a1->qxx += k*(*nodelist)[inode].q021;
                    a1->qyy += k*(*nodelist)[inode].q201;
                    a1->qxz += k*(*nodelist)[inode].q120;
                    a1->qyz += k*(*nodelist)[inode].q210;
                    k = (c5*xt2*zt2 +c4*(xt2+zt2) +c3)*yt*a1->q;
                    a1->VP += k*(*nodelist)[inode].q212;
                    a1->dpx += k*(*nodelist)[inode].q112;
                    a1->dpy += k*(*nodelist)[inode].q202;
                    a1->dpz += k*(*nodelist)[inode].q211;
                    a1->qxx += k*(*nodelist)[inode].q012;
                    a1->qzz += k*(*nodelist)[inode].q210;
                    a1->qxz += k*(*nodelist)[inode].q111;
                    a1->qyz += k*(*nodelist)[inode].q201;
                    k = (c5*zt2*yt2 +c4*(zt2+yt2) +c3)*xt*a1->q;
                    a1->VP += k*(*nodelist)[inode].q122;
                    a1->dpx += k*(*nodelist)[inode].q022;
                    a1->dpy += k*(*nodelist)[inode].q112;
                    a1->dpz += k*(*nodelist)[inode].q121;
                    a1->qzz += k*(*nodelist)[inode].q120;
                    a1->qyy += k*(*nodelist)[inode].q102;
                    a1->qxy += k*(*nodelist)[inode].q022;
                    a1->qxz += k*(*nodelist)[inode].q022;
                    k = (c5*xt3+three*c4*xt)*yt*zt*a1->q;
                    a1->VP += k*(*nodelist)[inode].q311;
                    a1->dpx += k*(*nodelist)[inode].q211;
                    a1->dpy += k*(*nodelist)[inode].q301;
                    a1->dpz += k*(*nodelist)[inode].q310;
                    a1->qxx += k*(*nodelist)[inode].q211;
                    a1->qxy += k*(*nodelist)[inode].q201;
                    a1->qxz += k*(*nodelist)[inode].q210;
                    k = (c5*yt3+three*c4*yt)*xt*zt*a1->q;
                    a1->VP += k*(*nodelist)[inode].q131;
                    a1->dpx += k*(*nodelist)[inode].q031;
                    a1->dpy += k*(*nodelist)[inode].q121;
                    a1->dpz += k*(*nodelist)[inode].q130;
                    a1->qyy += k*(*nodelist)[inode].q111;
                    a1->qxy += k*(*nodelist)[inode].q021;
                    a1->qyz += k*(*nodelist)[inode].q120;
                    k = (c5*zt3+three*c4*zt)*yt*xt*a1->q;
                    a1->VP += k*(*nodelist)[inode].q113;
                    a1->dpx += k*(*nodelist)[inode].q013;
                    a1->dpy += k*(*nodelist)[inode].q103;
                    a1->dpz += k*(*nodelist)[inode].q112;
                    a1->qzz += k*(*nodelist)[inode].q111;
                    a1->qyz += k*(*nodelist)[inode].q102;
                    a1->qxz += k*(*nodelist)[inode].q012;
#endif

                } /* if innode > 0  end if */
            } else if( (*nodelist)[inode].innode > 0)
            { /* if not mm use explicit */
                /* first load the atoms onto atomall */
                imax = 0;
                i = (*nodelist)[inode].first;
                if( (*nodelist)[inode].innode > 0  &&
                        ((*atomlist)[i].who)->serial > a1->serial)
                {  (*atomall)[imax++] = (*atomlist)[i].who;}
                for( j=1; j< (*nodelist)[inode].innode -1 ; j++)
                {
                    i = (*atomlist)[i].next;
                    if( ((*atomlist)[i].who)->serial > a1->serial)
                    {  (*atomall)[imax++] = (*atomlist)[i].who;}
                }
                /*
                for( j=0; j< jj; j++)
            {
                	if( (*atomlist)[j].which == inode && 
                	    (*atomlist)[j].who->serial > a1->serial)
                	    {(*atomall)[imax] = (*atomlist)[j].who;
                	    imax+= 1;}
            }
                */
#pragma _CNX no_recurrence
                for( i=0; i< imax; i++)
                {
                    a2 = (*atomall)[i];
                    j = i*4;
                    (*vector)[j  ] = a2->px - a1->px ;
                    (*vector)[j+1] = a2->py - a1->py ;
                    (*vector)[j+2] = a2->pz - a1->pz ;
                }
#pragma _CNX no_recurrence
                for( i=0; i< imax; i++)
                {
                    j = i*4;
                    (*vector)[j+3] = sqrt((*vector)[j]*(*vector)[j] +
                                          (*vector)[j+1]*(*vector)[j+1] +
                                          (*vector)[j+2]*(*vector)[j+2]);
                }
                /* add the new components */
                for( i=0; i< imax; i++)
                {
                    a2 = (*atomall)[i];
                    for( j=0; j< a1->dontuse; j++)
                    { if( a2 == a1->excluded[j]) goto SKIPNEW;}
                    j = i*4;
                    if( (*vector)[j+3] > mxcut || inclose > NCLOSE )
                    {
                        r0 = one/(*vector)[j+3];
                        r = r0*r0;
                        r = r*r*r; /* r0^-6 */
                        xt = a1->q*a2->q*dielectric*r0;
                        yt = a1->a*a2->a*r;
                        zt = a1->b*a2->b*r*r;
                        k = xt - yt + zt;
                        xt = xt*r0; yt = yt*r0; zt = zt*r0;
                        k1 = xt - yt*six + zt*twelve;
                        xt = xt*r0; yt = yt*r0; zt = zt*r0;
                        k2 = xt*three; ka2 = - yt*six*eight; kb2 =  zt*twelve*14;
#ifdef CUBIC
                        xt = xt*r0; yt = yt*r0; zt = zt*r0;
                        k3 = -xt*5*3; ka3 =   yt*6*8*10 ; kb3 =  -zt*12*14*16;
#endif
                        k1 = -k1;
                        xt = (*vector)[j]*r0 ;
                        yt = (*vector)[j+1]*r0 ;
                        zt = (*vector)[j+2] *r0;
                        /*
                        xt = (*vector)[j] ;
                        yt = (*vector)[j+1] ;
                        zt = (*vector)[j+2] ;
                        */
                        a1->VP += k;
                        a2->dpx -= k1*xt;
                        a1->dpx += k1*xt;
                        a2->dpy -= k1*yt;
                        a1->dpy += k1*yt;
                        a2->dpz -= k1*zt;
                        a1->dpz += k1*zt;
                        xt2 = xt*xt; yt2 = yt*yt; zt2 = zt*zt;
                        a2->qxx -= k2*(xt2 - third) + ka2*(xt2 - eightth)+kb2*(xt2-fourteenth) ;
                        a1->qxx -= k2*(xt2 - third) + ka2*(xt2 - eightth)+kb2*(xt2-fourteenth) ;
                        a2->qxy -= (k2+ka2+kb2)*yt*xt;
                        a1->qxy -= (k2+ka2+kb2)*yt*xt;
                        a2->qxz -= (k2+ka2+kb2)*zt*xt;
                        a1->qxz -= (k2+ka2+kb2)*zt*xt;
                        a2->qyy -= k2*(yt2 - third) + ka2*(yt2 - eightth)+kb2*(yt2-fourteenth) ;
                        a1->qyy -= k2*(yt2 - third) + ka2*(yt2 - eightth)+kb2*(yt2-fourteenth) ;
                        a2->qyz -= (k2+ka2+kb2)*yt*zt;
                        a1->qyz -= (k2+ka2+kb2)*yt*zt;
                        a2->qzz -= k2*(zt2 - third) + ka2*(zt2 - eightth)+kb2*(zt2-fourteenth) ;
                        a1->qzz -= k2*(zt2 - third) + ka2*(zt2 - eightth)+kb2*(zt2-fourteenth) ;
#ifdef CUBIC
                        a2->qxxx -= k3*(xt*xt*xt - xt*( 9./15 )) ;
                        a2->qxxx -= ka3*(xt*xt*xt - xt*( 24./80 )) ;
                        a2->qxxx -= kb3*(xt*xt*xt - xt*( 42./(14*18)));
                        a1->qxxx += k3*(xt*xt*xt - xt*( 9./15 )) ;
                        a1->qxxx += ka3*(xt*xt*xt - xt*( 24./80 )) ;
                        a1->qxxx += kb3*(xt*xt*xt - xt*( 42./(14*18)));
                        a2->qxxy -= k3*(yt*xt*xt - yt*( 6./ 15));
                        a2->qxxy -= ka3*(yt*xt*xt - yt*( 11./ 80));
                        a2->qxxy -= kb3*(yt*xt*xt - yt*( 17./ (14*18)));
                        a1->qxxy += k3*(yt*xt*xt - yt*( 6./ 15));
                        a1->qxxy += ka3*(yt*xt*xt - yt*( 11./ 80));
                        a1->qxxy += kb3*(yt*xt*xt - yt*( 17./ (14*18)));
                        a2->qxxz -= k3*(zt*xt*xt - zt*( 6./ 15));
                        a2->qxxz -= ka3*(zt*xt*xt - zt*( 11./ 80));
                        a2->qxxz -= kb3*(zt*xt*xt - zt*( 17./ (14*18)));
                        a1->qxxz += k3*(zt*xt*xt - zt*( 6./ 15));
                        a1->qxxz += ka3*(zt*xt*xt - zt*( 11./ 80));
                        a1->qxxz += kb3*(zt*xt*xt - zt*( 17./ (14*18)));
                        a2->qxyy -= k3*(yt*yt*xt - xt*( 6./ 15));
                        a2->qxyy -= ka3*(yt*yt*xt - xt*( 11./ 80));
                        a2->qxyy -= kb3*(yt*yt*xt - xt*( 17./ (14*18)));
                        a1->qxyy += k3*(yt*yt*xt - xt*( 6./ 15));
                        a1->qxyy += ka3*(yt*yt*xt - xt*( 11./ 80));
                        a1->qxyy += kb3*(yt*yt*xt - xt*( 17./ (14*18)));
                        a2->qxyz -= (k3+ka3+kb3)*yt*zt*xt;
                        a1->qxyz += (k3+ka3+kb3)*yt*zt*xt;
                        a2->qxzz -= k3*(zt*zt*xt - xt*( 6./ 15));
                        a2->qxzz -= ka3*(zt*zt*xt - xt*( 11./ 80));
                        a2->qxzz -= kb3*(zt*zt*xt - xt*( 17./ (14*18)));
                        a1->qxzz += k3*(zt*zt*xt - xt*( 6./ 15));
                        a1->qxzz += ka3*(zt*zt*xt - xt*( 11./ 80));
                        a1->qxzz += kb3*(zt*zt*xt - xt*( 17./ (14*18)));
                        a2->qyyy -= k3*(yt*yt*yt - yt*( 9./15 )) ;
                        a2->qyyy -= ka3*(yt*yt*yt - yt*( 24./80 )) ;
                        a2->qyyy -= kb3*(yt*yt*yt - yt*( 42./(14*18)));
                        a1->qyyy += k3*(yt*yt*yt - yt*( 9./15 )) ;
                        a1->qyyy += ka3*(yt*yt*yt - yt*( 24./80 )) ;
                        a1->qyyy += kb3*(yt*yt*yt - yt*( 42./(14*18)));
                        a2->qyyz -= k3*(yt*yt*zt - zt*( 6./ 15));
                        a2->qyyz -= ka3*(yt*yt*zt - zt*( 11./ 80));
                        a2->qyyz -= kb3*(yt*yt*zt - zt*( 17./ (14*18)));
                        a1->qyyz += k3*(yt*yt*zt - zt*( 6./ 15));
                        a1->qyyz += ka3*(yt*yt*zt - zt*(11./ 80));
                        a1->qyyz += kb3*(yt*yt*zt - zt*( 17./ (14*18)));
                        a2->qyzz -= k3*(zt*zt*yt - yt*( 6./ 15));
                        a2->qyzz -= ka3*(zt*zt*yt - yt*( 11./ 80));
                        a2->qyzz -= kb3*(zt*zt*yt - yt*( 17./ (14*18)));
                        a1->qyzz += k3*(zt*zt*yt - yt*( 6./ 15));
                        a1->qyzz += ka3*(zt*zt*yt - yt*( 11./ 80));
                        a1->qyzz += kb3*(zt*zt*yt - yt*( 17./ (14*18)));
                        a2->qzzz -= k3*(zt*zt*zt - zt*( 9./15 )) ;
                        a2->qzzz -= ka3*(zt*zt*zt - zt*( 24./80 )) ;
                        a2->qzzz -= kb3*(zt*zt*zt - zt*( 42./(14*18)));
                        a1->qzzz += k3*(zt*zt*zt - zt*( 9./15 )) ;
                        a1->qzzz += ka3*(zt*zt*zt - zt*( 24./80 )) ;
                        a1->qzzz += kb3*(zt*zt*zt - zt*( 42./(14*18)));
#endif
                    }else {
                        a1->close[inclose++] = (*atomall)[i];
                        /* debugging
                        	j = i *4;
                        	fprintf(stderr," mxcut %f %f inclose %d who %d \n",mxcut,(*vector)[j+3],inclose,(*atomall)[i]->serial);
                        	fprintf(stderr," vector %f %f %f \n", (*vector)[j],(*vector)[j+1],(*vector)[j+2]);
                        */
                        if( inclose == NCLOSE)
                        {
                            aaerror(
                                " fv_update_nonbon> too many atoms increase NCLOSE or decrease mxcut");
                            /*		exit(0);
                            */
                        }
                    }
SKIPNEW:  j =  j;
                }/* end of loop i */
            }/* end of if in close MM node */
        }/* end of loop inode */
        /* merge the non-bond mxcut lists */
        a1->close[inclose] = NULL;
        /* set the position */
        a1->px = a1->dx*lambda + a1->x;
        a1->py = a1->dy*lambda + a1->y;
        a1->pz = a1->dz*lambda + a1->z;

    }  /* end of ii loop */

    a_inactive_f_zero();

    free( atomlist);
    free( nodelist);
    free( vector);
    free (atomall);
    return 1;

}
