# Supplementary material for: DG-AMMOS: A New tool to generate 3D conformation of small molecules using Distance Geometry and Automated Molecular Mechanics Optimization for in silico Screening
Source: BMC Chem Biol. 2009 Nov 13;9:6. doi: 10.1186/1472-6769-9-6 (PMC2781789; doi:10.1186/1472-6769-9-6)
Supplement: Additional file 1 — DG-AMMOS. This file contains the DG-AMMOS package and the user manual. [file 1472-6769-9-6-S1.gz › DG-AMMOS/progs/ammp/ttarget.c]

/* ttarget.c
*
* collection of routines to service  ttarget  potentials
*
*  ttarget are torsion angle restraints
*  of the form i j k l angle_target K;
*  for K(angle-angle_target)**2 
*
* POOP (Poor-mans Object Oriented Programming) using scope rules
*
* these routines hold a data base (in terms of array indeces)
* of ttarget, with the associated length and force constant
*
* (this could be table driven but what the hell memories cheap)
*
* the routines for potential value, force and (eventually) second
* derivatives are here also
*
* force and 2nd derivative routines assume zero'd arrays for output
* this allows for parralellization if needed (on a PC?)
*
* forces are bond wise symmetric - so we don't have to fuck around with
* s matrices and the like.
*/
/*
*  copyright 1992 Robert W. Harrison
*  
*  This notice may not be removed
*  This program may be copied for scientific use
*  It may not be sold for profit without explicit
*  permission of the author(s) who retain any
*  commercial rights including the right to modify 
*  this notice
*/

#define ANSI 1
/* misc includes - ANSI and some are just to be safe */
#include <stdio.h>
#include <ctype.h>
#include <math.h>
#ifdef ANSI
#include <stdlib.h>
#endif
/* global defs */
#define TOO_SMALL 1.e-8
#define doublefloat double

#include "ammp.h"
/* ATOM structure contains a serial number for indexing into
* arrays and the like (a Hessian)
* but otherwise is self-contained. Note the hooks for Non-ttargeted potentials
*/
typedef struct{
    ATOM *atom1,*atom2,*atom3,*atom4;
    float k,angle;
    void *next;
}  TTARGET;
#define TLONG sizeof(TTARGET)

TTARGET *ttarget_first = NULL;
TTARGET *ttarget_last = NULL;
/* function ttarget adds a ttarget to the ttarget list
* returns 1 if ok
* returns 0 if not
*  is passed the array pointers, length and constant
* allocates the new memory, initializes it and
* returns
*/
int ttarget( p1,p2,p3,p4,angle,fk)
int p1,p2,p3,p4;
float fk,angle;
{
    TTARGET *new;
    ATOM *ap1,*ap2,*ap3,*ap4,*a_m_serial();
    char line[80];
    /* consistancy checks */
    if(  p1 == p2 || p1 == p3 || p1 == p4
            || p2 == p3 || p2 == p4 || p3 == p4)
    {
        sprintf( line," same atom in ttarget %d %d %d %d \0",p1,p2,p3,p4);
        aaerror( line );
        return 1;
    }
    if( fk == 0.) return 1;
    /* get the atom pointers for the two serial numbers */
    ap1 = a_m_serial( p1 );
    ap2 = a_m_serial( p2 );
    ap3 = a_m_serial( p3 );
    ap4 = a_m_serial( p4 );
    if( (ap1 == NULL) || (ap2 == NULL) || (ap3==NULL) || (ap4==NULL) )
    {
        sprintf( line,"undefined atom in ttarget %d %d %d %d \0",p1,p2,p3,p4);
        aaerror( line );
        return 0;
    }

    if( ( new = malloc( TLONG ) ) == NULL)
    {
        return 0;
    }
    /* initialize the pointers */
    if( ttarget_first == NULL) ttarget_first = new;
    if( ttarget_last == NULL) ttarget_last = new;
    new -> atom1 = ap1;
    new -> atom2 = ap2;
    new -> atom3 = ap3;
    new -> atom4 = ap4;
    new -> k = fk;
    new -> angle = angle;
    new -> next = new;
    ttarget_last -> next = new;
    ttarget_last = new;
    return 1;
}


/* v_ttarget()
* this function sums up the potentials
* for the atoms defined in the ttarget data structure.
*/
/* standard returns 0 if error (any) 1 if ok
* V is the potential */
int v_ttarget( V, lambda )
float *V,lambda;
{
    TTARGET *bp;
    /* difference vectors */
    doublefloat x1,y1,z1,x2,y2,z2,x3,y3,z3;
    /* cross products and storage for normalizing */
    doublefloat r,cx1,cy1,cz1,cx2,cy2,cz2;
    doublefloat dp;
    ATOM *a1,*a2,*a3,*a4;


    bp = ttarget_first;
    if( bp == NULL ) return 1;
    while(1)
    {
        if( bp == NULL) return 0;
        a1 = bp->atom1; a2 = bp->atom2; a3 = bp->atom3;
        a4 = bp->atom4;
        if( a1->active|| a2->active || a3->active || a4->active) {
            x1 = (a1->x -a2->x +lambda*(a1->dx-a2->dx));
            y1 = (a1->y -a2->y +lambda*(a1->dy-a2->dy));
            z1 = (a1->z -a2->z +lambda*(a1->dz-a2->dz));
            x2 = (a3->x -a2->x +lambda*(a3->dx-a2->dx));
            y2 = (a3->y -a2->y +lambda*(a3->dy-a2->dy));
            z2 = (a3->z -a2->z +lambda*(a3->dz-a2->dz));
            x3 = (a4->x -a3->x +lambda*(a4->dx-a3->dx));
            y3 = (a4->y -a3->y +lambda*(a4->dy-a3->dy));
            z3 = (a4->z -a3->z +lambda*(a4->dz-a3->dz));
            /* 1 cross 2 */
            cx1 = y1*z2 - y2*z1;
            cy1 = -x1*z2 + x2*z1;
            cz1 = x1*y2 - x2*y1;
            r = cx1*cx1 + cy1*cy1 + cz1*cz1;
            if( r < TOO_SMALL) goto SKIP;
            r = one/sqrt(r);
            cx1 = cx1*r;
            cy1 = cy1*r;
            cz1 = cz1*r;
            /* 3 cross 2 */
            cx2 = y3*z2 - y2*z3;
            cy2 = -x3*z2 + x2*z3;
            cz2 = x3*y2 - x2*y3;
            r = cx2*cx2 + cy2*cy2 + cz2*cz2;
            if( r < TOO_SMALL) goto SKIP;
            r = one/sqrt(r);
            cx2 = cx2*r;
            cy2 = cy2*r;
            cz2 = cz2*r;
            /* if here everything is well determined */
            dp = cx1*cx2 + cy1*cy2 + cz1*cz2; /* cos( abs(theta)) */
            if( dp > 1.) dp = 1.; if( dp < -1.) dp = -1.;
            dp = acos(dp);
            /* determine the sign by triple product */
            r = cx1*x3 + cy1*y3 + cz1*z3;
            if( r > 0 ) dp =  -dp ;
            *V += (bp->k)*( dp - bp->angle )*(dp - bp->angle ) ;
        }
SKIP:
        if( bp == bp->next ) return 1;
        bp = bp->next;
    }
}
/* f_ttarget()
*
* f_ttarget increments the forces in the atom structures by the force
* due to the ttarget components.  NOTE THE WORD increment.
* the forces should first be zero'd.
* if not then this code will be invalid.  THIS IS DELIBERATE.
* on bigger (and better?) machines the different potential terms
* may be updated at random or in parrellel, if we assume that this routine
* will initialize the forces then we can't do this.
*/
int f_ttarget(lambda)
float lambda;
/*  returns 0 if error, 1 if OK */
{
    TTARGET *bp;
    /* difference vectors */
    doublefloat x1,y1,z1,x2,y2,z2,x3,y3,z3;
    /* cross products and storage for normalizing */
    doublefloat r,cx1,cy1,cz1,cx2,cy2,cz2;
    doublefloat dp,sdp;
    doublefloat r1,r2,r3,c1,c2,s1,s2;
    doublefloat ux,uy,uz;
    int i;
    ATOM *a1,*a2,*a3,*a4;


    bp = ttarget_first;
    if( bp == NULL ) return 1;
    i = 0;
    while(1)
    {
        /* debugging a mysterious error
        * there was a crash at the a1= line
        * seems to have been when atom1 and atom2 where the
        * same
        	printf(" ttarget %d\n",i++);
        	printf(" %s\n",bp->atom1->name);
        	printf(" %s\n",bp->atom2->name);
        	printf(" %s\n",bp->atom3->name);
        	printf(" %s\n",bp->atom4->name);
        */
        if( bp == NULL) return 0;
        a1 = bp->atom1; a2 = bp->atom2; a3 = bp->atom3;
        a4 = bp->atom4;
        if( a1->active|| a2->active || a3->active || a4->active) {
            x1 = (a1->x -a2->x +lambda*(a1->dx-a2->dx));
            y1 = (a1->y -a2->y +lambda*(a1->dy-a2->dy));
            z1 = (a1->z -a2->z +lambda*(a1->dz-a2->dz));
            x2 = (a3->x -a2->x +lambda*(a3->dx-a2->dx));
            y2 = (a3->y -a2->y +lambda*(a3->dy-a2->dy));
            z2 = (a3->z -a2->z +lambda*(a3->dz-a2->dz));
            x3 = (a4->x -a3->x +lambda*(a4->dx-a3->dx));
            y3 = (a4->y -a3->y +lambda*(a4->dy-a3->dy));
            z3 = (a4->z -a3->z +lambda*(a4->dz-a3->dz));
            /* lengths for normalization */
            r1 = sqrt( x1*x1 + y1*y1 + z1*z1);
            r2 = sqrt( x2*x2 + y2*y2 + z2*z2);
            r3 = sqrt( x3*x3 + y3*y3 + z3*z3);
            c1 = (x1*x2 + y1*y2 + z1*z2)/r1/r2;
            c2 = -(x2*x3 + y2*y3 + z2*z3)/r2/r3;
            /*
            s1 = sqrt( 1. - c1*c1); s2 = sqrt( 1. -c2*c2);
            */
            s1 = ( 1. - c1*c1); s2 = ( 1. -c2*c2);
            if( s1 < TOO_SMALL) goto SKIP;
            if( s2 < TOO_SMALL) goto SKIP;
            /* 1 cross 2 */
            cx1 = y1*z2 - y2*z1;
            cy1 = -x1*z2 + x2*z1;
            cz1 = x1*y2 - x2*y1;
            r = cx1*cx1 + cy1*cy1 + cz1*cz1;
            if( r < TOO_SMALL) goto SKIP;
            r = one/sqrt(r);
            cx1 = cx1*r;
            cy1 = cy1*r;
            cz1 = cz1*r;
            /* 3 cross 2 */
            cx2 = y3*z2 - y2*z3;
            cy2 = -x3*z2 + x2*z3;
            cz2 = x3*y2 - x2*y3;
            r = cx2*cx2 + cy2*cy2 + cz2*cz2;
            if( r < TOO_SMALL) goto SKIP;
            r = one/sqrt(r);
            cx2 = cx2*r;
            cy2 = cy2*r;
            cz2 = cz2*r;
            /* if here everything is well determined */
            dp = cx1*cx2 + cy1*cy2 + cz1*cz2; /* cos( abs(theta)) */
            if( dp > 1.) dp = 1.; if( dp < -1.) dp = -1.;
            dp = acos(dp);
            /* determine the sign by triple product */
            /*	r = cx1*x3 + cy1*y3 + cz1*z3;  */
            r = sqrt(x3*x3 +y3*y3 +z3*z3)*
                sqrt(x2*x2+y2*y2+z2*z2);
            sdp = x3*x2 + y3*y2 + z3*z2;
            sdp = sdp/r;
            ux = x3 - sdp*x2;
            uy = y3 - sdp*y2;
            uz = z3 - sdp*z2;
            r = cx1*ux + cy1*uy + cz1*uz;

            if( r >= 0 ) dp = -dp  ;


            /* the potential */
            /* its derivative */
            r = 2.*bp->k*( dp - bp->angle);

            s1 = one/s1;
            s2 = one/s2;

            if( a1->active){
                a1->fx -= r*cx1/r1*s1;
                a1->fy -= r*cy1/r1*s1;
                a1->fz -= r*cz1/r1*s1;
            }

            if( a2->active){
                a2->fx += r*cx1*(r2-c1*r1)/r2/r1*s1;
                a2->fy += r*cy1*(r2-c1*r1)/r2/r1*s1;
                a2->fz += r*cz1*(r2-c1*r1)/r2/r1*s1;
                a2->fx -= r*cx2*c2/r2*s2;
                a2->fy -= r*cy2*c2/r2*s2;
                a2->fz -= r*cz2*c2/r2*s2;
            }

            if( a3->active){
                a3->fx -= r*cx2*(r2-c2*r3)/r2/r3*s2;
                a3->fy -= r*cy2*(r2-c2*r3)/r2/r3*s2;
                a3->fz -= r*cz2*(r2-c2*r3)/r2/r3*s2;
                a3->fx += r*cx1*c1/r2*s1;
                a3->fy += r*cy1*c1/r2*s1;
                a3->fz += r*cz1*c1/r2*s1;
            }

            if( a4->active){
                a4->fx += r*cx2/r3*s2;
                a4->fy += r*cy2/r3*s2;
                a4->fz += r*cz2/r3*s2;
            }


        }
SKIP:
        if( bp == bp->next ) return 1;
        bp = bp->next;
    }
}
/* function get_ttarget( a1,bonded,10,inbond);
* check the ttarget list for atoms 1-4 ed to a1
*/
void get_ttarget( a1,bonded,mbond,inbond)
ATOM *a1, *bonded[];
int mbond,*inbond ;
{
    TTARGET *mine;
    mine = ttarget_first;
    *inbond = 0;
    while(1)
    {
        if( (mine == NULL) )
        {
            return;
        }
        if( mine->atom1 == a1)
        {
            bonded[(*inbond)++] = mine->atom4;
        }
        if( mine->atom4 == a1)
        {
            bonded[(*inbond)++] = mine->atom1;
        }
        if( mine == mine->next) return;
        mine = mine->next;
        if( *inbond == mbond ) return;
    }
}
/* routine dump_ttargets
* this function outputs the ttarget parameters
* and does it in a simple form
* ttarget ser1,ser2,ser3,k,theta (in degrees )
* the rest is just free format
*/
void dump_ttargets( where )
FILE *where;
{
    TTARGET *b;
    ATOM *a1,*a2,*a3,*a4;
    float rtodeg;
    b = ttarget_first;
    if( b == NULL ) return;
    rtodeg = 180./acos(-1.);
    while( (b->next != b)  )
    {
        if( b->next == NULL) return;
        a1 = b->atom1; a2 = b->atom2;a3 = b->atom3; a4 = b->atom4;
        fprintf( where,"ttarget %d %d %d %d %f  %f ;\n",
                 a1->serial,a2->serial,
                 a3-> serial,a4->serial,b->angle*rtodeg,b->k);
        b = b->next;
    }
    if( b->next == NULL) return;
    a1 = b->atom1; a2 = b->atom2;a3 = b->atom3; a4 = b->atom4;
    fprintf( where,"ttarget %d %d %d %d %f  %f ;\n",
             a1->serial,a2->serial,
             a3-> serial,a4->serial,b->angle*rtodeg,b->k);
}

/* a_ttarget()
* this function sums up the potentials
* for the atoms defined in the ttarget data structure.
*/
/* standard returns 0 if error (any) 1 if ok
* V is the potential */
int a_ttarget( V, lambda ,ilow,ihigh,op)
float *V,lambda;
int ilow,ihigh;
FILE *op;
{
    TTARGET *bp;
    /* difference vectors */
    float x1,y1,z1,x2,y2,z2,x3,y3,z3;
    /* cross products and storage for normalizing */
    float r,cx1,cy1,cz1,cx2,cy2,cz2;
    float dp;
    ATOM *a1,*a2,*a3,*a4;


    bp = ttarget_first;
    if( bp == NULL ) return 1;
    while(1)
    {
        if( bp == NULL) return 0;
        a1 = bp->atom1; a2 = bp->atom2; a3 = bp->atom3;
        a4 = bp->atom4;
        if( (a1->serial >= ilow && a1->serial <= ihigh)
                ||  (a2->serial >= ilow && a2->serial <= ihigh)
                ||  (a3->serial >= ilow && a3->serial <= ihigh)
                ||  (a4->serial >= ilow && a4->serial <= ihigh) )
        {
            x1 = (a1->x -a2->x +lambda*(a1->dx-a2->dx));
            y1 = (a1->y -a2->y +lambda*(a1->dy-a2->dy));
            z1 = (a1->z -a2->z +lambda*(a1->dz-a2->dz));
            x2 = (a3->x -a2->x +lambda*(a3->dx-a2->dx));
            y2 = (a3->y -a2->y +lambda*(a3->dy-a2->dy));
            z2 = (a3->z -a2->z +lambda*(a3->dz-a2->dz));
            x3 = (a4->x -a3->x +lambda*(a4->dx-a3->dx));
            y3 = (a4->y -a3->y +lambda*(a4->dy-a3->dy));
            z3 = (a4->z -a3->z +lambda*(a4->dz-a3->dz));
            /* 1 cross 2 */
            cx1 = y1*z2 - y2*z1;
            cy1 = -x1*z2 + x2*z1;
            cz1 = x1*y2 - x2*y1;
            r = cx1*cx1 + cy1*cy1 + cz1*cz1;
            if( r < TOO_SMALL) goto SKIP;
            r = sqrt(r);
            cx1 = cx1/r;
            cy1 = cy1/r;
            cz1 = cz1/r;
            /* 3 cross 2 */
            cx2 = y3*z2 - y2*z3;
            cy2 = -x3*z2 + x2*z3;
            cz2 = x3*y2 - x2*y3;
            r = cx2*cx2 + cy2*cy2 + cz2*cz2;
            if( r < TOO_SMALL) goto SKIP;
            r = sqrt(r);
            cx2 = cx2/r;
            cy2 = cy2/r;
            cz2 = cz2/r;
            /* if here everything is well determined */
            dp = cx1*cx2 + cy1*cy2 + cz1*cz2; /* cos( abs(theta)) */
            if( dp > 1.) dp = 1.; if( dp < -1.) dp = -1.;
            dp = acos(dp);
            /* determine the sign by triple product */
            r = cx1*x3 + cy1*y3 + cz1*z3;
            if( r > 0 ) dp =  -dp ;
            z2 = (bp->k)*( dp - bp->angle   )*(dp- bp->angle) ;
            *V += z2;
            fprintf(op,"Ttarget %s %d %s %d %s %d %s %d E %f Angle %f error %f\n"
                    ,a1->name,a1->serial,a2->name,a2->serial,a3->name,a3->serial,
                    a4->name,a4->serial, z2,dp*180./3.14159265
                    ,(dp - bp->angle)*180./3.14159265 );
        }
SKIP:
        if( bp == bp->next ) return 1;
        bp = bp->next;
    }
}
gsdg_ttarget( ap )
ATOM *ap;
{
    TTARGET *tp;
    float bond_length();
    float b1,b2,b3;

    tp =ttarget_first;
    while( 1)
    {
        if( tp == NULL ) return;
        if( tp->atom1 == ap)
        {
            b1 = bond_length(ap,tp->atom2);
            b2 = bond_length(tp->atom2,tp->atom3);
            b3 = bond_length(tp->atom3,tp->atom4);
            ap->vx = b2 + .75*(b1+b3);
            ap->vx *= ap->vx;
            ap->vy = 10.;
        }
        if( tp->atom4 == ap)
        {
            b1 = bond_length(ap,tp->atom3);
            b2 = bond_length(tp->atom2,tp->atom3);
            b3 = bond_length(tp->atom2,tp->atom1);
            ap->vx = b2 + .75*(b1+b3);
            ap->vx *= ap->vx;
            ap->vy = 10.;
        }
        if( tp == tp->next) return;
        tp = tp->next;
    }
}
