# Supplementary material for: DG-AMMOS: A New tool to generate 3D conformation of small molecules using Distance Geometry and Automated Molecular Mechanics Optimization for in silico Screening
Source: BMC Chem Biol. 2009 Nov 13;9:6. doi: 10.1186/1472-6769-9-6 (PMC2781789; doi:10.1186/1472-6769-9-6)
Supplement: Additional file 1 — DG-AMMOS. This file contains the DG-AMMOS package and the user manual. [file 1472-6769-9-6-S1.gz › DG-AMMOS/progs/preammp/atoms.sp5]

h  .354 180 2.886 .044 .812 0 6.20 13.8904 1.008 .153 0 0 0
hx  .354 180 2.886 .044 .712 0 6.20 13.8904 1.008 .153 0 0 0
hd .354 180 2.    0.044 .812 0 5.70 13.8904 1.008 .153 0 0 0
dummy .354 180 2.    0.044 .812 0 4.528 13.8904 1.008 .153 0 0 0
b2  .828 120. 4.083 .180 1.755 0 5.343 10.126 12 -.306 -1 2. 150
b3  .838 109.47 4.083 .180 1.755 0 5.11 10.126 12 -.306  0 0 0 
c3 .757 109.47 3.851 .105 1.800 0 6.90 10.126 12.000 -.459 2.119 2. 0
ca .732 120. 3.851 .105 1.912 0 6.56 10.126 12 -.306 -1 2. 50 
c2  .732 120. 3.851 .105 1.6000 0 7.10 10.126 12 -.306 -1 2. 150
c22 .732 120. 3.851 .105  1.7888 0 4.78 10.126 12 -.306 -1 2. 150
c1 .706 180. 3.851 .105 1.912 0 8.52 10.126 12 -.153 -1 2. 0
n3 .700 106.7 3.660 .069 1.950 0 8.58 10.010  14.007 0. .450 1.25 0
nm .700 106.7 3.660 .069 1.950 0 6.889 10.260  14.007 0. 0.450 1.25 0
n2 .685 111.2 3.660 .069 1.950 0 8.22 11.010  14.007 0. -1 1.25 6
nr .685 120 3.660 .069 1.900 0 8.600 11.760  14.007 0. -1 1.25 150 
np .625 118 3.660 .069 1.719 0 7.649 11.010  14.007 0. -1 1.25 0
n1 .656 180 3.660 .069 1.950 0 9.260 13.010  14.007 0. -1 1.25 0
o3 .658 104.51 3.5 .06 2.17 0  8.741 13.364 15.99979 0. 0.012 0.7 0
o2 .634 120 3.5 0.06 2.70  0 8.600 13.364 15.99979 0. -1 0.7 0
o2am .634 120 3.5 0.06 2.70  0 9.300 13.364 15.99979 0. -1 0.7 0
o1 .639 180 3.5 0.06 2.17   0 8.741 13.364 15.99979 0 -1  0.7 0
p33 .899 109.47 4.147 .305 2.863 40 6.840 3.  30.97 0 2.4 .7 0
s32 1.064 92.1 4.035 .274 2.703 45 7.470 8.972  32.06 0 .484 . 02
s2  0.854 120. 4.035 .274 2.703 45  7.320 8.972 32.06 0 .484 .2 0
s34 1.049 103.2 4.035 .274 2.703 45 7.320 8.972  32.06 0 .484 .2 0
s36 1.027 109.47 4.035 .274 2.953 45 6.928 8.972  32.06 0 .484 .2 0
cl  1.044 180.0 3.947 .227 2.348 0 7.440 9.892 35.45 0 0 0  0
br  1.192 180 4.189 .251 2.519 0 6.960 9.850 79.97 0 0 0  0
i  1.340 180 4.431 .271 2.519 0 6.640 7.524 126.90 0 0 0  0
f  .591 180. 3.364 .050 1.735 0 8.380 14.948 19.00 0 0 0  0
na 1.539 180 2.983 0.030 1.081 0 2.88 0 22.99 0 0 0  0 
k  1.539 180 2.783 0.030 1.081 0 2.440 0 22.99 0 0 0  0 
mg   1.421 109.47 3.021 .111  1.787  0 2.880 0   24.31 0 0 0 0 
calcium   1.761 90. 3.399 .238   2.141  0 2.880 0   40.08  0 0 0 
zn 1.280  109.47 2.912 .013 2.43 0  3.000 16.029  55.85  0 0 0 0 
fe2 .6675  90. 2.912 .013 2.43  0 3.000 16.029  55.85  0 0 0  0
fe3 .8675  90. 2.912 .013 2.43  0 6.000 30.500  55.85  0 0 0  0
