# Supplementary material for: DG-AMMOS: A New tool to generate 3D conformation of small molecules using Distance Geometry and Automated Molecular Mechanics Optimization for in silico Screening
Source: BMC Chem Biol. 2009 Nov 13;9:6. doi: 10.1186/1472-6769-9-6 (PMC2781789; doi:10.1186/1472-6769-9-6)
Supplement: Additional file 1 — DG-AMMOS. This file contains the DG-AMMOS package and the user manual. [file 1472-6769-9-6-S1.gz › DG-AMMOS/progs/preammp/Makefile]

CC = cc
CFLAGS =  -O0 -g
LFLAGS = -lm

presp4: presp4.o dobonds.o dohybridsp3.o dotorsion.o doangle.o uffsupport.o
	$(CC) $(CFLAGS) presp4.o doangle.o dobonds.o dohybridsp3.o dotorsion.o uffsupport.o $(LFLAGS) -o presp4

doangle.o : doangle.c  uff.h 
	$(CC) $(CFLAGS) -c doangle.c
dobonds.o : dobonds.c uff.h
	$(CC) $(CFLAGS) -c dobonds.c
dohybridsp3.o : dohybridsp3.c uff.h
	$(CC) $(CFLAGS) -c dohybridsp3.c
dotorsion.o : dotorsion.c uff.h
	$(CC) $(CFLAGS) -c dotorsion.c
presp4.o : presp4.c uff.h
	$(CC) $(CFLAGS) -c presp4.c 
uffsupport.o : uffsupport.c uff.h
	$(CC) $(CFLAGS) -c uffsupport.c 
