# Supplementary material for: DG-AMMOS: A New tool to generate 3D conformation of small molecules using Distance Geometry and Automated Molecular Mechanics Optimization for in silico Screening
Source: BMC Chem Biol. 2009 Nov 13;9:6. doi: 10.1186/1472-6769-9-6 (PMC2781789; doi:10.1186/1472-6769-9-6)
Supplement: Additional file 1 — DG-AMMOS. This file contains the DG-AMMOS package and the user manual. [file 1472-6769-9-6-S1.gz › DG-AMMOS/progs/preammp/organic/ACA]

9
name aca.h1 type H 
name aca.h2 type H 
name aca.h3 type H
name aca.c1 type  c3 
name aca.c2 type  c2 
name aca.o1 type  O2 
name aca.n2 type  np 
name aca.hn1 type hd
name aca.hn2 type hd
8
aca.c1 aca.h1 1
aca.c1 aca.h2 1
aca.c1 aca.h3 1
aca.c1 aca.c2 1
aca.c2 aca.o1 2.
aca.c2 aca.n2 1
aca.n2 aca.hn1 1
aca.n2 aca.hn2 1
0
0
0
0
0
acetamide
