# Supplementary material for: DG-AMMOS: A New tool to generate 3D conformation of small molecules using Distance Geometry and Automated Molecular Mechanics Optimization for in silico Screening
Source: BMC Chem Biol. 2009 Nov 13;9:6. doi: 10.1186/1472-6769-9-6 (PMC2781789; doi:10.1186/1472-6769-9-6)
Supplement: Additional file 1 — DG-AMMOS. This file contains the DG-AMMOS package and the user manual. [file 1472-6769-9-6-S1.gz › DG-AMMOS/progs/preammp/organic/ACN]

44
name acn.cl type cl
name acn.cr1 type c2
name acn.cr2 type c2
name acn.hr2 type h
name acn.cr3 type c2
name acn.hr3 type h
name acn.cr4 type c2
name acn.hr4 type h
name acn.cr5 type c2
name acn.cr6 type c2
name acn.cr7 type c2
name acn.cr8 type c2
name acn.hr8 type h
name acn.cr9 type c2
name acn.hr9 type h
name acn.cr10 type c2
name acn.hr10 type h
name acn.s type s36
name acn.os1 type o2
name acn.os2 type o2
name acn.nc1 type n3
name acn.hnc1 type h
name acn.cc2 type c3
name acn.hc21 type h
name acn.hc22 type h 
name acn.cc3 type c3
name acn.hc31 type h
name acn.hc32 type h 
name acn.cc4 type c3
name acn.hc41 type h
name acn.hc42 type h 
name acn.cc5 type c3
name acn.hc51 type h
name acn.hc52 type h 
name acn.cc6 type c3
name acn.hc61 type h
name acn.hc62 type h 
name acn.cc7 type c3
name acn.hc71 type h
name acn.hc72 type h 
name acn.nc8 type n3
name acn.hn81 type h
name acn.hn82 type h
name acn.hn83 type h
45
acn.cl acn.cr1 1
acn.cr1 acn.cr6 1.5
acn.cr1 acn.cr2 1.5
acn.cr2 acn.cr3 1.5
acn.cr3 acn.cr4 1.5
acn.cr4 acn.cr5 1.5
acn.cr5 acn.cr6 1.5
acn.cr5 acn.cr7 1.5
acn.cr7 acn.cr8 1.5
acn.cr8 acn.cr9 1.5
acn.cr9 acn.cr10 1.5
acn.cr10 acn.cr6 1.5
acn.cr2 acn.hr2 1
acn.cr3 acn.hr3 1
acn.cr4 acn.hr4 1
acn.cr8 acn.hr8 1
acn.cr9 acn.hr9 1
acn.cr10 acn.hr10 1
acn.cr7 acn.s 1
acn.s acn.os1 2
acn.s acn.os2 2
acn.s acn.nc1 1
acn.nc1 acn.hnc1 1
acn.nc1 acn.cc2 1
acn.cc2 acn.hc21 1
acn.cc2 acn.hc22 1
acn.cc2 acn.cc3 1 
acn.cc3 acn.hc31 1
acn.cc3 acn.hc32 1
acn.cc3 acn.cc4 1 
acn.cc4 acn.hc41 1
acn.cc4 acn.hc42 1
acn.cc4 acn.cc5 1 
acn.cc5 acn.hc51 1
acn.cc5 acn.hc52 1
acn.cc5 acn.cc6 1 
acn.cc6 acn.hc61 1
acn.cc6 acn.hc62 1
acn.cc6 acn.cc7 1 
acn.cc7 acn.hc71 1
acn.cc7 acn.hc72 1
acn.cc7 acn.nc8 1 
acn.nc8 acn.hn81 1 
acn.nc8 acn.hn82 1
acn.nc8 acn.hn83 1
0 
0 
0 
0
 # n (6aminohexyl) 5 chloronaphalene -1 sulfonamide +1 (?)
