# Supplementary material for: DG-AMMOS: A New tool to generate 3D conformation of small molecules using Distance Geometry and Automated Molecular Mechanics Optimization for in silico Screening
Source: BMC Chem Biol. 2009 Nov 13;9:6. doi: 10.1186/1472-6769-9-6 (PMC2781789; doi:10.1186/1472-6769-9-6)
Supplement: Additional file 1 — DG-AMMOS. This file contains the DG-AMMOS package and the user manual. [file 1472-6769-9-6-S1.gz › DG-AMMOS/progs/preammp/organic/ACP]

10
name acp.op1 type o2 
name acp.op2 type o2
name acp.op3 type o2
name acp.p1 type  p35 
name acp.c2 type  c3 
name acp.h21 type h
name acp.h22 type h
name acp.c3 type  c2 
name acp.o1 type  O2 
name acp.o2 type  O2 
9
acp.p1 acp.op1 1
acp.p1 acp.op2 1
acp.p1 acp.op3 1
acp.p1 acp.c2 1
acp.c2 acp.c3 1
acp.c2 acp.h21
acp.c2 acp.h22
acp.c3 acp.o1 1.5
acp.c3 acp.o2 1.5
0
0
0
0
0
