# Supplementary material for: DG-AMMOS: A New tool to generate 3D conformation of small molecules using Distance Geometry and Automated Molecular Mechanics Optimization for in silico Screening
Source: BMC Chem Biol. 2009 Nov 13;9:6. doi: 10.1186/1472-6769-9-6 (PMC2781789; doi:10.1186/1472-6769-9-6)
Supplement: Additional file 1 — DG-AMMOS. This file contains the DG-AMMOS package and the user manual. [file 1472-6769-9-6-S1.gz › DG-AMMOS/progs/preammp/organic/ACT]

10
name act.h11 type H 
name act.h12 type H 
name act.h13 type H
name act.h31 type H 
name act.h32 type H 
name act.h33 type H
name act.c1 type  c3 
name act.c2 type  c2 
name act.c3 type  c3 
name act.o2 type  O2 
9
act.c1 act.h11 1
act.c1 act.h12 1
act.c1 act.h13 1
act.c3 act.h31 1
act.c3 act.h32 1
act.c3 act.h33 1
act.c1 act.c2 1.5
act.c2 act.o2 2
act.c2 act.c3 1.5
0
0
0
0
0
