# Supplementary material for: DG-AMMOS: A New tool to generate 3D conformation of small molecules using Distance Geometry and Automated Molecular Mechanics Optimization for in silico Screening
Source: BMC Chem Biol. 2009 Nov 13;9:6. doi: 10.1186/1472-6769-9-6 (PMC2781789; doi:10.1186/1472-6769-9-6)
Supplement: Additional file 1 — DG-AMMOS. This file contains the DG-AMMOS package and the user manual. [file 1472-6769-9-6-S1.gz › DG-AMMOS/progs/preammp/organic/ADE]

32 
name ade.o5'  type o3 charge -.404
name ade.ho5'  type h charge  .279
name ade.c5'  type c3 charge  .180
name ade.h51'  type h charge .008
name ade.h52'  type h charge .008
name ade.c4'  type c3  charge .100 
name ade.h4'  type h  charge .061
name ade.o4' type o3 charge -.343 
name ade.c1' type c3  charge  .117
name ade.h1' type h  charge  .054 
name ade.n9    type nr charge -.073 
name ade.c8   type c2 charge  .263
name ade.h8    type h charge .062
name ade.n7  type nb charge  -.543
name ade.c5    type c2 charge  -.097
name ade.c6   type c2 charge .769
name ade.n6    type n3 charge  -.768
name ade.h61  type hd charge  .324
name ade.h62  type hd charge .335
name ade.n1    type nr charge  -.774
name ade.c2    type c2 charge .661 
name ade.h2    type h charge -.032 
name ade.n3    type nr charge  -.728
name ade.c4    type c2 charge .546
name ade.c2' type c3 charge  .101
name ade.h2' type h charge  .008
name ade.o2' type o3 charge -.546 
name ade.ho2' type h charge   .324
name ade.c3' type c3 charge .303 
name ade.h3' type h charge .007 
name ade.o3' type o3 charge -.508 
name ade.ho3' type h charge .306 
33
ade.o5' ade.c5' 1
ade.h51' ade.c5' 1
ade.h52' ade.c5' 1
ade.o5' ade.ho5' 1
ade.c4' ade.c5' 1
ade.c4' ade.o4' 1
ade.c1' ade.o4' 1
ade.c1' ade.n9 1
ade.n9 ade.c8 1.
ade.c8 ade.n7 1.
ade.c8 ade.h8 1
ade.n7 ade.c5 1.
ade.c5 ade.c4 1.5
ade.c5 ade.c6 1.5
ade.c6 ade.n6 1.
ade.n6 ade.h61 1.
ade.n6 ade.h62 1.
ade.c6 ade.n1 1.5
ade.n1 ade.c2 1.5
ade.c2 ade.h2 1.
ade.c2 ade.n3 1.5
ade.n3 ade.c4 1.5
ade.c4 ade.n9 1.
ade.c1' ade.h1' 1.
ade.c1' ade.c2' 1.
ade.c2' ade.h2' 1.
ade.c2' ade.o2' 1.
ade.o2' ade.ho2' 1.
ade.c2' ade.c3' 1.
ade.c3' ade.h3' 1.
ade.c3' ade.o3' 1.
ade.o3' ade.ho3' 1.
ade.c3' ade.c4' 1.
3
ade.c8 ade.n9 ade.c4 188.97166 103.4
ade.c1' ade.n9 ade.c8 132.520899 128.2
ade.c1' ade.n9 ade.c4 132.520899 128.2
2
ade.c5 ade.c6 ade.c4 ade.c2 6 0   
ade.c8 ade.c5 ade.c4 ade.c2 6 0   
0
