# Supplementary material for: DG-AMMOS: A New tool to generate 3D conformation of small molecules using Distance Geometry and Automated Molecular Mechanics Optimization for in silico Screening
Source: BMC Chem Biol. 2009 Nov 13;9:6. doi: 10.1186/1472-6769-9-6 (PMC2781789; doi:10.1186/1472-6769-9-6)
Supplement: Additional file 1 — DG-AMMOS. This file contains the DG-AMMOS package and the user manual. [file 1472-6769-9-6-S1.gz › DG-AMMOS/progs/preammp/organic/ADN]

15 
name adn.hn9 type hd  charge  .055 
name adn.n9    type nr charge -.073 
name adn.c8   type c2 charge  .263
name adn.h8    type h charge .062
name adn.n7  type nb charge  -.543
name adn.c5    type c2 charge  -.097
name adn.c6   type c2 charge .769
name adn.n6    type n3 charge  -.768
name adn.h61  type hd charge  .324
name adn.h62  type hd charge .335
name adn.n1    type nr charge  -.774
name adn.c2    type c2 charge .661 
name adn.h2    type h charge -.032 
name adn.n3    type nr charge  -.728
name adn.c4    type c2 charge .546
16
adn.hn9 adn.n9 1
adn.n9 adn.c8 1.
adn.c8 adn.n7 1.
adn.c8 adn.h8 1
adn.n7 adn.c5 1.
adn.c5 adn.c4 1.5
adn.c5 adn.c6 1.5
adn.c6 adn.n6 1.
adn.n6 adn.h61 1.
adn.n6 adn.h62 1.
adn.c6 adn.n1 1.5
adn.n1 adn.c2 1.5
adn.c2 adn.h2 1.
adn.c2 adn.n3 1.5
adn.n3 adn.c4 1.5
adn.c4 adn.n9 1.
0
0
0
