# Supplementary material for: DG-AMMOS: A New tool to generate 3D conformation of small molecules using Distance Geometry and Automated Molecular Mechanics Optimization for in silico Screening
Source: BMC Chem Biol. 2009 Nov 13;9:6. doi: 10.1186/1472-6769-9-6 (PMC2781789; doi:10.1186/1472-6769-9-6)
Supplement: Additional file 1 — DG-AMMOS. This file contains the DG-AMMOS package and the user manual. [file 1472-6769-9-6-S1.gz › DG-AMMOS/progs/preammp/organic/AEM]

24
name aem.o1 type o3  charge -.153
name aem.c2 type C3  charge -.153
name aem.c3 type C3  charge -.153
name aem.n4 type n3  charge -.153
name aem.c5 type C3  charge -.153
name aem.c6 type C3  charge -.153
name aem.cp  type c3 charge -.306
name aem.hp1 type h
name aem.hp2 type h
name aem.cq  type c3 charge -.306
name aem.hq1 type h
name aem.hq2 type h
name aem.n1   type n3 charge .22
name aem.hn11 type h charge .311
name aem.hn12 type h charge .311
name aem.hn13 type h charge .311
name aem.h21  type H  charge .153
name aem.h22 type H  charge .153
name aem.h31  type H 
name aem.h32 type H 
name aem.h51  type H 
name aem.h52 type H 
name aem.h61  type H 
name aem.h62 type H 
24
aem.o1 aem.c2 1
aem.c2 aem.c3 1
aem.c3 aem.n4 1
aem.n4 aem.c5 1
aem.c5 aem.c6 1
aem.c6 aem.o1 1
aem.c2 aem.h21 1
aem.c2 aem.h22 1
aem.c3 aem.h31 1
aem.c3 aem.h32 1
aem.n4 aem.cp 1
aem.c5 aem.h51 1
aem.c5 aem.h52 1
aem.c6 aem.h61 1
aem.c6 aem.h62 1
aem.cp aem.cq 1
aem.cp aem.hp1 1
aem.cp aem.hp2 1
aem.cq aem.hq1 1
aem.cq aem.hq2 1
aem.cq aem.n1 1
aem.n1 aem.hn11 1
aem.n1 aem.hn12 1
aem.n1 aem.hn13 1
0
0
0
0
0
4-(2 amino ethyl)morpholine
