# Supplementary material for: DG-AMMOS: A New tool to generate 3D conformation of small molecules using Distance Geometry and Automated Molecular Mechanics Optimization for in silico Screening
Source: BMC Chem Biol. 2009 Nov 13;9:6. doi: 10.1186/1472-6769-9-6 (PMC2781789; doi:10.1186/1472-6769-9-6)
Supplement: Additional file 1 — DG-AMMOS. This file contains the DG-AMMOS package and the user manual. [file 1472-6769-9-6-S1.gz › DG-AMMOS/progs/preammp/organic/AGA]

15
name aga.c1 type c3
name aga.h11 type h
name aga.h12 type h
name aga.h13 type h
name aga.c2 type c2
name aga.o2 type o2
name aga.n3 type n3
name aga.hn3 type h
name aga.c4 type c2
name aga.n41 type n3
name aga.n42 type n3
name aga.h411 type h
name aga.h412 type h
name aga.h421 type h
name aga.h422 type h
14
aga.c1 aga.h11 1
aga.c1 aga.h12 1
aga.c1 aga.h13 1
aga.c1 aga.c2 1 
aga.c2 aga.o2 2
aga.c2 aga.n3 1
aga.n3 aga.hn3 1
aga.n3 aga.c4 1 
aga.c4 aga.n41 1
aga.c4 aga.n42 1
aga.n41 aga.h411 1
aga.n41 aga.h412 1
aga.n42 aga.h421 1
aga.n42 aga.h422 1
0 
0
0
0
1-actyl guanidine + 1
