# Supplementary material for: DG-AMMOS: A New tool to generate 3D conformation of small molecules using Distance Geometry and Automated Molecular Mechanics Optimization for in silico Screening
Source: BMC Chem Biol. 2009 Nov 13;9:6. doi: 10.1186/1472-6769-9-6 (PMC2781789; doi:10.1186/1472-6769-9-6)
Supplement: Additional file 1 — DG-AMMOS. This file contains the DG-AMMOS package and the user manual. [file 1472-6769-9-6-S1.gz › DG-AMMOS/progs/preammp/organic/AGM]

25
name agm.n type np charge -0.463
name agm.hn1 type hd charge 0.252
name agm.hn2 type hd charge 0.252
name agm.hn3 type hd charge 0.252
name agm.ca type c3 charge 0.035
name agm.ha1 type h charge 0.048
name agm.ha2 type h charge 0.048
name agm.cb type c3 charge -0.080
name agm.hb1 type h charge 0.056
name agm.hb2 type h charge 0.056
name agm.cg type c3 charge -0.103
name agm.hg1 type h charge 0.074
name agm.hg2 type h charge 0.074
name agm.cd type c3 charge -0.228
name agm.hd1 type h charge 0.133
name agm.hd2 type h charge 0.133
name agm.ne type n2 charge -0.324
name agm.he type hd charge 0.269
name agm.cz type c2 charge 0.760
name agm.nh1 type n2 charge -0.624
name agm.nh2 type n2 charge -0.624
name agm.hh11 type hd charge 0.361
name agm.hh12 type hd charge 0.361
name agm.hh21 type hd charge 0.361
name agm.hh22 type hd charge 0.361
24
agm.n agm.hn1 1
agm.n agm.hn2 1
agm.n agm.hn3 1
agm.n agm.ca 1
agm.ca agm.cb 1
agm.ca agm.ha2 1
agm.ca agm.ha1 1
agm.cb agm.cg 1
agm.cb agm.hb1 1
agm.cb agm.hb2 1
agm.cg agm.cd 1
agm.cg agm.hg1 1
agm.cg agm.hg2 1
agm.cd agm.ne 1
agm.cd agm.hd1 1
agm.cd agm.hd2 1
agm.ne agm.cz 1
agm.ne agm.he 1
agm.cz agm.nh1 1.5 
agm.cz agm.nh2 1.5
agm.nh1 agm.hh11 1
agm.nh1 agm.hh12 1
agm.nh2 agm.hh21 1
agm.nh2 agm.hh22 1
0
0
0 
