# Supplementary material for: DG-AMMOS: A New tool to generate 3D conformation of small molecules using Distance Geometry and Automated Molecular Mechanics Optimization for in silico Screening
Source: BMC Chem Biol. 2009 Nov 13;9:6. doi: 10.1186/1472-6769-9-6 (PMC2781789; doi:10.1186/1472-6769-9-6)
Supplement: Additional file 1 — DG-AMMOS. This file contains the DG-AMMOS package and the user manual. [file 1472-6769-9-6-S1.gz › DG-AMMOS/progs/preammp/organic/AGM.old]

17
name agm.c1 type c3
name agm.h11 type h
name agm.h12 type h
name agm.c2 type c2
name agm.o2 type o2
name agm.n2  type n2
name agm.hn21 type h
name agm.hn22 type h
name agm.n3 type n3
name agm.hn3 type h
name agm.c4 type c2
name agm.n41 type n3
name agm.n42 type n3
name agm.h411 type h
name agm.h412 type h
name agm.h421 type h
name agm.h422 type h
16
agm.c1 agm.h11 1
agm.c1 agm.h12 1
agm.c1 agm.c2 1 
agm.c2 agm.o2 2
agm.c2 agm.n2 1
agm.n2 agm.hn21 1
agm.n2 agm.hn22 1
agm.c1 agm.n3 1
agm.n3 agm.hn3 1
agm.n3 agm.c4 1 
agm.c4 agm.n41 1
agm.c4 agm.n42 1
agm.n41 agm.h411 1
agm.n41 agm.h412 1
agm.n42 agm.h421 1
agm.n42 agm.h422 1
0 
0
0
0
1-actyl guanidine + 1
