# Supplementary material for: DG-AMMOS: A New tool to generate 3D conformation of small molecules using Distance Geometry and Automated Molecular Mechanics Optimization for in silico Screening
Source: BMC Chem Biol. 2009 Nov 13;9:6. doi: 10.1186/1472-6769-9-6 (PMC2781789; doi:10.1186/1472-6769-9-6)
Supplement: Additional file 1 — DG-AMMOS. This file contains the DG-AMMOS package and the user manual. [file 1472-6769-9-6-S1.gz › DG-AMMOS/progs/preammp/organic/AI1]

22
name ai1.c1 type C2  charge -.153
name ai1.c2 type C2  charge -.153
name ai1.c3 type C2  charge -.153
name ai1.c4 type C2  charge -.153
name ai1.c5 type C2  charge -.153
name ai1.c6 type C2  charge -.153
name ai1.h1  type H  charge .133
name ai1.h2  type H  charge .133
name ai1.h3  type H 
name ai1.cp  type c3 charge -.153
name ai1.cq   type c3
name ai1.h6  type H  charge .133
name ai1.cr type c3
name ai1.np type n3
name ai1.hnp1 type h
name ai1.hnp2 type h
name ai1.hnp3 type h
name ai1.hp2 type h
name ai1.hq1 type h
name ai1.hq2 type h
name ai1.hr1 type h
name ai1.hr2 type h
23
ai1.c1 ai1.c2 1.5
ai1.c2 ai1.c3 1.5
ai1.c3 ai1.c4 1.5
ai1.c4 ai1.c5 1.5
ai1.c5 ai1.c6 1.5
ai1.c6 ai1.c1 1.5
ai1.c1 ai1.h1 1
ai1.c2 ai1.h2 1
ai1.c3 ai1.h3 1
ai1.c6 ai1.h6 1
ai1.c5 ai1.cr 1
ai1.c4 ai1.cp 1
ai1.cp ai1.np 1
ai1.np ai1.hnp1 1
ai1.np ai1.hnp2 1
ai1.np ai1.hnp3 1
ai1.cp ai1.hp2 1
ai1.cp ai1.cq 1
ai1.cq ai1.hq1 1
ai1.cq ai1.hq2 1
ai1.cq ai1.cr 1
ai1.cr ai1.hr1 1
ai1.cr ai1.hr2 1
0
0
0
0
0
1 aminoindane +1
