# Supplementary material for: DG-AMMOS: A New tool to generate 3D conformation of small molecules using Distance Geometry and Automated Molecular Mechanics Optimization for in silico Screening
Source: BMC Chem Biol. 2009 Nov 13;9:6. doi: 10.1186/1472-6769-9-6 (PMC2781789; doi:10.1186/1472-6769-9-6)
Supplement: Additional file 1 — DG-AMMOS. This file contains the DG-AMMOS package and the user manual. [file 1472-6769-9-6-S1.gz › DG-AMMOS/progs/preammp/organic/AI2]

22
name ai2.c1 type C2  charge -.153
name ai2.c2 type C2  charge -.153
name ai2.c3 type C2  charge -.153
name ai2.c4 type C2  charge -.153
name ai2.c5 type C2  charge -.153
name ai2.c6 type C2  charge -.153
name ai2.h1  type H  charge .133
name ai2.h2  type H  charge .133
name ai2.h3  type H 
name ai2.cp  type c3 charge -.153
name ai2.cq   type c3
name ai2.h6  type H  charge .133
name ai2.cr type c3
name ai2.hp1 type h
name ai2.nq type n3
name ai2.hnq1 type h
name ai2.hnq2 type h
name ai2.hnq3 type h
name ai2.hp2 type h
name ai2.hq2 type h
name ai2.hr1 type h
name ai2.hr2 type h
23
ai2.c1 ai2.c2 1.5
ai2.c2 ai2.c3 1.5
ai2.c3 ai2.c4 1.5
ai2.c4 ai2.c5 1.5
ai2.c5 ai2.c6 1.5
ai2.c6 ai2.c1 1.5
ai2.c1 ai2.h1 1
ai2.c2 ai2.h2 1
ai2.c3 ai2.h3 1
ai2.c6 ai2.h6 1
ai2.c5 ai2.cr 1
ai2.c4 ai2.cp 1
ai2.cp ai2.hp1 1
ai2.cp ai2.hp2 1
ai2.cp ai2.cq 1
ai2.cq ai2.nq 1
ai2.nq ai2.hnq1 1
ai2.nq ai2.hnq2 1
ai2.nq ai2.hnq3 1
ai2.cq ai2.hq2 1
ai2.cq ai2.cr 1
ai2.cr ai2.hr1 1
ai2.cr ai2.hr2 1
0
0
0
0
0
2 aminoindane +1
