# Supplementary material for: DG-AMMOS: A New tool to generate 3D conformation of small molecules using Distance Geometry and Automated Molecular Mechanics Optimization for in silico Screening
Source: BMC Chem Biol. 2009 Nov 13;9:6. doi: 10.1186/1472-6769-9-6 (PMC2781789; doi:10.1186/1472-6769-9-6)
Supplement: Additional file 1 — DG-AMMOS. This file contains the DG-AMMOS package and the user manual. [file 1472-6769-9-6-S1.gz › DG-AMMOS/progs/preammp/organic/AMA]

28
name ama.c1 type C3  charge -.153
name ama.c2 type C3  charge -.306
name ama.c3 type C3  charge -.306
name ama.c4 type C3  charge .1
name ama.c5 type C3  charge -.153
name ama.c6 type C3  charge -.153
name ama.c7 type C3  charge -.153
name ama.c8 type C3  charge -.306
name ama.c9 type C3  charge -.306
name ama.c10 type C3  charge -.306
name ama.h11 type H 
name ama.h21 type H 
name ama.h22 type H 
name ama.h31 type H 
name ama.h32 type H 
name ama.n4  type n2 charge -.1
name ama.h41 type h 
name ama.h42 type h 
name ama.h43 type h 
name ama.h51 type H 
name ama.h61 type H 
name ama.h71 type H 
name ama.h81 type H 
name ama.h82 type H 
name ama.h91 type H 
name ama.h92 type H 
name ama.h101 type H 
name ama.h102 type H 
30
ama.c1 ama.c2 1
ama.c1 ama.h11 1
ama.c1 ama.c3 1
ama.c1 ama.c4 1
ama.c2 ama.h21 1
ama.c2 ama.h22 1
ama.c2 ama.c5 1
ama.c3 ama.c6 1
ama.c3 ama.h31 1
ama.c3 ama.h32 1
ama.c4 ama.c7 1
ama.c4 ama.n4 2
ama.n4 ama.h41 1
ama.n4 ama.h42 1
ama.n4 ama.h43 1
ama.c5 ama.h51 1
ama.c6 ama.h61 1
ama.c7 ama.h71 1
ama.c5 ama.c10 1
ama.c5 ama.c8 1
ama.c6 ama.c8 1
ama.c6 ama.c9 1
ama.c7 ama.c9 1
ama.c7 ama.c10 1
ama.c8 ama.h81 1
ama.c8 ama.h82 1
ama.c9 ama.h91 1
ama.c9 ama.h92 1
ama.c10 ama.h101 1
ama.c10 ama.h102 1
0
0
0
0
0
