# Supplementary material for: DG-AMMOS: A New tool to generate 3D conformation of small molecules using Distance Geometry and Automated Molecular Mechanics Optimization for in silico Screening
Source: BMC Chem Biol. 2009 Nov 13;9:6. doi: 10.1186/1472-6769-9-6 (PMC2781789; doi:10.1186/1472-6769-9-6)
Supplement: Additional file 1 — DG-AMMOS. This file contains the DG-AMMOS package and the user manual. [file 1472-6769-9-6-S1.gz › DG-AMMOS/progs/preammp/organic/AMD]

28
name amd.c1 type C3  charge -.153
name amd.c2 type C3  charge -.306
name amd.c3 type C3  charge -.306
name amd.c4 type C3  charge -.306
name amd.c5 type C3  charge -.153
name amd.c6 type C3  charge -.153
name amd.c7 type C3  charge -.153
name amd.c8 type C3  charge -.306
name amd.c9 type C3  charge -.306
name amd.c10 type C3  charge -.306
name amd.N1 type n3 
name amd.hn11 type h
name amd.hn12 type h
name amd.h21 type H 
name amd.h22 type H 
name amd.h31 type H 
name amd.h32 type H 
name amd.h41 type H 
name amd.h42 type H 
name amd.h51 type H 
name amd.h61 type H 
name amd.h71 type H 
name amd.h81 type H 
name amd.h82 type H 
name amd.h91 type H 
name amd.h92 type H 
name amd.h101 type H 
name amd.h102 type H 
30
amd.c1 amd.c2 1
amd.c1 amd.n1 1
amd.n1 amd.hn11 1
amd.n1 amd.hn12 1
amd.c1 amd.c3 1
amd.c1 amd.c4 1
amd.c2 amd.h21 1
amd.c2 amd.h22 1
amd.c2 amd.c5 1
amd.c3 amd.c6 1
amd.c3 amd.h31 1
amd.c3 amd.h32 1
amd.c4 amd.c7 1
amd.c4 amd.h41 1
amd.c4 amd.h42 1
amd.c5 amd.h51 1
amd.c6 amd.h61 1
amd.c7 amd.h71 1
amd.c5 amd.c10 1
amd.c5 amd.c8 1
amd.c6 amd.c8 1
amd.c6 amd.c9 1
amd.c7 amd.c9 1
amd.c7 amd.c10 1
amd.c8 amd.h81 1
amd.c8 amd.h82 1
amd.c9 amd.h91 1
amd.c9 amd.h92 1
amd.c10 amd.h101 1
amd.c10 amd.h102 1
0
0
0
0
0
