# Supplementary material for: DG-AMMOS: A New tool to generate 3D conformation of small molecules using Distance Geometry and Automated Molecular Mechanics Optimization for in silico Screening
Source: BMC Chem Biol. 2009 Nov 13;9:6. doi: 10.1186/1472-6769-9-6 (PMC2781789; doi:10.1186/1472-6769-9-6)
Supplement: Additional file 1 — DG-AMMOS. This file contains the DG-AMMOS package and the user manual. [file 1472-6769-9-6-S1.gz › DG-AMMOS/progs/preammp/organic/AMH]

24
name amh.c1 type C3  charge -.376
name amh.c2 type C3  charge -.306
name amh.c3 type C3  charge -.306
name amh.c4 type C3  charge -.306
name amh.c5 type C3  charge -.376
name amh.c6 type C2  charge -.466
name amh.h11 type H 
name amh.h12 type H 
name amh.h21 type H 
name amh.h22 type H 
name amh.h31 type H 
name amh.h32 type H 
name amh.h41 type H 
name amh.h42 type H 
name amh.h51 type H 
name amh.h52 type H 
name amh.h6 type h
name amh.c7 type c3
name amh.h71 type h
name amh.h72 type h
name amh.n6 type  n3  charge .3
name amh.hn61 type h
name amh.hn62 type h
name amh.hn63 type h
24
amh.c1 amh.c2 1
amh.c2 amh.c3 1
amh.c3 amh.c4 1
amh.c4 amh.c5 1
amh.c5 amh.c6 1.
amh.c6 amh.c1 1.
amh.c1 amh.h11 1
amh.c1 amh.h12 1
amh.c2 amh.h21 1
amh.c2 amh.h22 1
amh.c3 amh.h31 1
amh.c3 amh.h32 1
amh.c4 amh.h41 1
amh.c4 amh.h42 1
amh.c5 amh.h51 1
amh.c5 amh.h52 1
amh.c6 amh.h6    1
amh.c6 amh.c7 1
amh.c7 amh.h71 1
amh.c7 amh.h72 1
amh.c7 amh.n6    1
amh.n6 amh.hn61 1
amh.n6 amh.hn62 1
amh.n6 amh.hn63 1
0
0
0
0
0
aminomethyl cyclohexane +1
