# Supplementary material for: DG-AMMOS: A New tool to generate 3D conformation of small molecules using Distance Geometry and Automated Molecular Mechanics Optimization for in silico Screening
Source: BMC Chem Biol. 2009 Nov 13;9:6. doi: 10.1186/1472-6769-9-6 (PMC2781789; doi:10.1186/1472-6769-9-6)
Supplement: Additional file 1 — DG-AMMOS. This file contains the DG-AMMOS package and the user manual. [file 1472-6769-9-6-S1.gz › DG-AMMOS/progs/preammp/organic/AMN]

25
name amn.c1 type C3  charge -.153
name amn.c2 type C3  charge -.306
name amn.c3 type C3  charge -.306
name amn.c4 type C2  charge .1
name amn.c5 type C3  charge -.153
name amn.c6 type C3  charge -.153
name amn.c7 type C3  charge -.153
name amn.c8 type C3  charge -.306
name amn.c9 type C3  charge -.306
name amn.c10 type C3  charge -.306
name amn.h11 type H 
name amn.h21 type H 
name amn.h22 type H 
name amn.h31 type H 
name amn.h32 type H 
name amn.o4  type o2 charge -.1
name amn.h51 type H 
name amn.h61 type H 
name amn.h71 type H 
name amn.h81 type H 
name amn.h82 type H 
name amn.h91 type H 
name amn.h92 type H 
name amn.h101 type H 
name amn.h102 type H 
27
amn.c1 amn.c2 1
amn.c1 amn.h11 1
amn.c1 amn.c3 1
amn.c1 amn.c4 1
amn.c2 amn.h21 1
amn.c2 amn.h22 1
amn.c2 amn.c5 1
amn.c3 amn.c6 1
amn.c3 amn.h31 1
amn.c3 amn.h32 1
amn.c4 amn.c7 1
amn.c4 amn.o4 2
amn.c5 amn.h51 1
amn.c6 amn.h61 1
amn.c7 amn.h71 1
amn.c5 amn.c10 1
amn.c5 amn.c8 1
amn.c6 amn.c8 1
amn.c6 amn.c9 1
amn.c7 amn.c9 1
amn.c7 amn.c10 1
amn.c8 amn.h81 1
amn.c8 amn.h82 1
amn.c9 amn.h91 1
amn.c9 amn.h92 1
amn.c10 amn.h101 1
amn.c10 amn.h102 1
0
0
0
0
0
