# Supplementary material for: DG-AMMOS: A New tool to generate 3D conformation of small molecules using Distance Geometry and Automated Molecular Mechanics Optimization for in silico Screening
Source: BMC Chem Biol. 2009 Nov 13;9:6. doi: 10.1186/1472-6769-9-6 (PMC2781789; doi:10.1186/1472-6769-9-6)
Supplement: Additional file 1 — DG-AMMOS. This file contains the DG-AMMOS package and the user manual. [file 1472-6769-9-6-S1.gz › DG-AMMOS/progs/preammp/organic/AMT]

26
name amt.c1 type C3  charge -.153
name amt.c2 type C3  charge -.306
name amt.c3 type C3  charge -.306
name amt.c4 type C3  charge -.306
name amt.c5 type C3  charge -.153
name amt.c6 type C3  charge -.153
name amt.c7 type C3  charge -.153
name amt.c8 type C3  charge -.306
name amt.c9 type C3  charge -.306
name amt.c10 type C3  charge -.306
name amt.h11 type H 
name amt.h21 type H 
name amt.h22 type H 
name amt.h31 type H 
name amt.h32 type H 
name amt.h41 type H 
name amt.h42 type H 
name amt.h51 type H 
name amt.h61 type H 
name amt.h71 type H 
name amt.h81 type H 
name amt.h82 type H 
name amt.h91 type H 
name amt.h92 type H 
name amt.h101 type H 
name amt.h102 type H 
28
amt.c1 amt.c2 1
amt.c1 amt.h11 1
amt.c1 amt.c3 1
amt.c1 amt.c4 1
amt.c2 amt.h21 1
amt.c2 amt.h22 1
amt.c2 amt.c5 1
amt.c3 amt.c6 1
amt.c3 amt.h31 1
amt.c3 amt.h32 1
amt.c4 amt.c7 1
amt.c4 amt.h41 1
amt.c4 amt.h42 1
amt.c5 amt.h51 1
amt.c6 amt.h61 1
amt.c7 amt.h71 1
amt.c5 amt.c10 1
amt.c5 amt.c8 1
amt.c6 amt.c8 1
amt.c6 amt.c9 1
amt.c7 amt.c9 1
amt.c7 amt.c10 1
amt.c8 amt.h81 1
amt.c8 amt.h82 1
amt.c9 amt.h91 1
amt.c9 amt.h92 1
amt.c10 amt.h101 1
amt.c10 amt.h102 1
0
0
0
0
0
