# Supplementary material for: DG-AMMOS: A New tool to generate 3D conformation of small molecules using Distance Geometry and Automated Molecular Mechanics Optimization for in silico Screening
Source: BMC Chem Biol. 2009 Nov 13;9:6. doi: 10.1186/1472-6769-9-6 (PMC2781789; doi:10.1186/1472-6769-9-6)
Supplement: Additional file 1 — DG-AMMOS. This file contains the DG-AMMOS package and the user manual. [file 1472-6769-9-6-S1.gz › DG-AMMOS/progs/preammp/organic/BBN]

22
name bnn.c1 type C2  charge -.153
name bnn.c2 type C2  charge -.153
name bnn.c3 type C2  charge -.153
name bnn.c4 type C2  charge -.153
name bnn.c5 type C2  charge -.153
name bnn.c6 type C2  charge -.153
name bnn.h1  type H  charge .153
name bnn.h2  type H  charge .153
name bnn.h3  type H  charge .153
name bnn.h4  type H  charge .153
name bnn.h5  type H  charge .153
name bnn.c11 type C2  charge -.153
name bnn.c21 type C2  charge -.153
name bnn.c31 type C2  charge -.153
name bnn.c41 type C2  charge -.153
name bnn.c51 type C2  charge -.153
name bnn.c61 type C2  charge -.153
name bnn.h11  type H  charge .153
name bnn.h21  type H  charge .153
name bnn.h31  type H  charge .153
name bnn.h41  type H  charge .153
name bnn.h51  type H  charge .153
23
bnn.c1 bnn.c2 1.5
bnn.c2 bnn.c3 1.5
bnn.c3 bnn.c4 1.5
bnn.c4 bnn.c5 1.5
bnn.c5 bnn.c6 1.5
bnn.c6 bnn.c1 1.5
bnn.c1 bnn.h1 1
bnn.c2 bnn.h2 1
bnn.c3 bnn.h3 1
bnn.c4 bnn.h4 1
bnn.c5 bnn.h5 1
bnn.c6 bnn.c61 1
bnn.c11 bnn.c21 1.5
bnn.c21 bnn.c31 1.5
bnn.c31 bnn.c41 1.5
bnn.c41 bnn.c51 1.5
bnn.c51 bnn.c61 1.5
bnn.c61 bnn.c11 1.5
bnn.c11 bnn.h11 1
bnn.c21 bnn.h21 1
bnn.c31 bnn.h31 1
bnn.c41 bnn.h41 1
bnn.c51 bnn.h51 1
0
0
0
0
0
