# Supplementary material for: DG-AMMOS: A New tool to generate 3D conformation of small molecules using Distance Geometry and Automated Molecular Mechanics Optimization for in silico Screening
Source: BMC Chem Biol. 2009 Nov 13;9:6. doi: 10.1186/1472-6769-9-6 (PMC2781789; doi:10.1186/1472-6769-9-6)
Supplement: Additional file 1 — DG-AMMOS. This file contains the DG-AMMOS package and the user manual. [file 1472-6769-9-6-S1.gz › DG-AMMOS/progs/preammp/organic/BNP]

18
name bnp.c1 type C2  charge -.153
name bnp.c2 type C2  charge -.153
name bnp.c3 type C2  charge -.153
name bnp.c4 type C2  charge -.153
name bnp.c5 type C2  charge -.153
name bnp.c6 type C2  charge -.153
name bnp.cp  type c2 charge -.153
name bnp.n1   type n3 charge .4235
name bnp.n2  type n3 charge .4235
name bnp.hn1 type h charge .173
name bnp.hn12 type h charge .173
name bnp.hn21 type h charge .173
name bnp.hn22 type h charge .173
name bnp.h1  type H  charge .133
name bnp.h2  type H  charge .133
name bnp.h3  type H 
name bnp.h5  type H 
name bnp.h6  type H  charge .133
18
bnp.c1 bnp.c2 1.5
bnp.c2 bnp.c3 1.5
bnp.c3 bnp.c4 1.5
bnp.c4 bnp.c5 1.5
bnp.c5 bnp.c6 1.5
bnp.c6 bnp.c1 1.5
bnp.c1 bnp.h1 1
bnp.c2 bnp.h2 1
bnp.c3 bnp.h3 1
bnp.c4 bnp.cp 1
bnp.c5 bnp.h5 1
bnp.c6 bnp.h6 1
bnp.cp bnp.n1 1.5
bnp.cp bnp.n2 1.5
bnp.n1 bnp.hn1 1
bnp.n1 bnp.hn12 1
bnp.n2 bnp.hn21 1
bnp.n2 bnp.hn22 1
0
0
0
0
0
