# Supplementary material for: DG-AMMOS: A New tool to generate 3D conformation of small molecules using Distance Geometry and Automated Molecular Mechanics Optimization for in silico Screening
Source: BMC Chem Biol. 2009 Nov 13;9:6. doi: 10.1186/1472-6769-9-6 (PMC2781789; doi:10.1186/1472-6769-9-6)
Supplement: Additional file 1 — DG-AMMOS. This file contains the DG-AMMOS package and the user manual. [file 1472-6769-9-6-S1.gz › DG-AMMOS/progs/preammp/organic/BNZ]

12
name bnz.c1 type C2  charge -.153
name bnz.c2 type C2  charge -.153
name bnz.c3 type C2  charge -.153
name bnz.c4 type C2  charge -.153
name bnz.c5 type C2  charge -.153
name bnz.c6 type C2  charge -.153
name bnz.h1  type H  charge .153
name bnz.h2  type H  charge .153
name bnz.h3  type H  charge .153
name bnz.h4  type H  charge .153
name bnz.h5  type H  charge .153
name bnz.h6  type H  charge .153
12
bnz.c1 bnz.c2  1.5
bnz.c2 bnz.c3  1.5
bnz.c3 bnz.c4  1.5
bnz.c4 bnz.c5  1.5
bnz.c5 bnz.c6  1.5
bnz.c6 bnz.c1  1.5
bnz.c1 bnz.h1 1
bnz.c2 bnz.h2 1
bnz.c3 bnz.h3 1
bnz.c4 bnz.h4 1
bnz.c5 bnz.h5 1
bnz.c6 bnz.h6 1
0
0
0
0
0
