# Supplementary material for: DG-AMMOS: A New tool to generate 3D conformation of small molecules using Distance Geometry and Automated Molecular Mechanics Optimization for in silico Screening
Source: BMC Chem Biol. 2009 Nov 13;9:6. doi: 10.1186/1472-6769-9-6 (PMC2781789; doi:10.1186/1472-6769-9-6)
Supplement: Additional file 1 — DG-AMMOS. This file contains the DG-AMMOS package and the user manual. [file 1472-6769-9-6-S1.gz › DG-AMMOS/progs/preammp/organic/BOH]

15
name boh.c1 type C3  charge -.459
name boh.c2 type C3  charge -.306
name boh.c3 type C3  charge -.306
name boh.c4 type C3  charge -.459
name boh.o5 type o3 
name boh.h11 type H 
name boh.h12 type H 
name boh.h13 type H 
name boh.h21 type H 
name boh.h22 type H 
name boh.h31 type H 
name boh.h32 type H 
name boh.h41 type H 
name boh.h42 type H 
name boh.h5 type  hd
14
boh.c1 boh.c2 1
boh.c2 boh.c3 1
boh.c3 boh.c4 1
boh.c1 boh.h11 1
boh.c1 boh.h12 1
boh.c1 boh.h13 1
boh.c2 boh.h21 1
boh.c2 boh.h22 1
boh.c3 boh.h31 1
boh.c3 boh.h32 1
boh.c4 boh.h41 1
boh.c4 boh.h42 1
boh.c4 boh.o5 1
boh.o5 boh.h5 1
0
0
0
0
0

butanol
