# Supplementary material for: DG-AMMOS: A New tool to generate 3D conformation of small molecules using Distance Geometry and Automated Molecular Mechanics Optimization for in silico Screening
Source: BMC Chem Biol. 2009 Nov 13;9:6. doi: 10.1186/1472-6769-9-6 (PMC2781789; doi:10.1186/1472-6769-9-6)
Supplement: Additional file 1 — DG-AMMOS. This file contains the DG-AMMOS package and the user manual. [file 1472-6769-9-6-S1.gz › DG-AMMOS/progs/preammp/organic/BUT]

14
name but.c1 type C3  charge -.459
name but.c2 type C3  charge -.306
name but.c3 type C3  charge -.306
name but.c4 type C3  charge -.459
name but.h11 type H 
name but.h12 type H 
name but.h13 type H 
name but.h21 type H 
name but.h22 type H 
name but.h31 type H 
name but.h32 type H 
name but.h41 type H 
name but.h42 type H 
name but.h43 type H 
13
but.c1 but.c2 1
but.c2 but.c3 1
but.c3 but.c4 1
but.c1 but.h11 1
but.c1 but.h12 1
but.c1 but.h13 1
but.c2 but.h21 1
but.c2 but.h22 1
but.c3 but.h31 1
but.c3 but.h32 1
but.c4 but.h41 1
but.c4 but.h42 1
but.c4 but.h43 1
0
0
0
0
0
