# Supplementary material for: DG-AMMOS: A New tool to generate 3D conformation of small molecules using Distance Geometry and Automated Molecular Mechanics Optimization for in silico Screening
Source: BMC Chem Biol. 2009 Nov 13;9:6. doi: 10.1186/1472-6769-9-6 (PMC2781789; doi:10.1186/1472-6769-9-6)
Supplement: Additional file 1 — DG-AMMOS. This file contains the DG-AMMOS package and the user manual. [file 1472-6769-9-6-S1.gz › DG-AMMOS/progs/preammp/organic/C12]

32
name c12.c1 type C3  charge -.376
name c12.c2 type C3  charge -.306
name c12.c3 type C3  charge -.306
name c12.c4 type C3  charge -.306
name c12.c5 type C3  charge -.376
name c12.c6 type C2  charge -.466
name c12.h11 type H 
name c12.h12 type H 
name c12.h21 type H 
name c12.h22 type H 
name c12.h3 type H 
name c12.h41 type H 
name c12.h42 type H 
name c12.n9 type np
name c12.h9 type h
name c12.co type c2
name c12.oo type o2
name c12.ca1 type c3
name c12.ha1 type h
name c12.ca2 type c3
name c12.ha21 type h
name c12.ha22 type h
name c12.ca3 type c3
name c12.ha31 type h
name c12.ha32 type h
name c12.h51 type H 
name c12.h52 type H 
name c12.h6 type h
name c12.n6 type  n3  charge .3
name c12.hn61 type h
name c12.hn62 type h
name c12.hn63 type h
33
c12.c1 c12.c2 1
c12.c2 c12.c3 1
c12.c3 c12.c4 1
c12.c4 c12.c5 1
c12.c5 c12.c6 1.
c12.c6 c12.c1 1.
c12.c1 c12.h11 1
c12.c1 c12.h12 1
c12.c2 c12.h21 1
c12.c2 c12.h22 1
c12.c3 c12.h3 1
c12.c4 c12.h41 1
c12.c4 c12.h42 1
c12.c3 c12.n9 1
c12.n9 c12.h9 1
c12.n9 c12.co 1
c12.co c12.oo 2
c12.co c12.ca1 1
c12.ca1 c12.ca3 1
c12.ca1 c12.ha1 1
c12.ca1 c12.ca2 1
c12.ca2 c12.ca3 1
c12.ca2 c12.ha21 1
c12.ca2 c12.ha22 1
c12.ca3 c12.ha31 1
c12.ca3 c12.ha32 1
c12.c5 c12.h51 1
c12.c5 c12.h52 1
c12.c6 c12.h6    1
c12.c6 c12.n6 1
c12.n6 c12.hn61 1
c12.n6 c12.hn62 1
c12.n6 c12.hn63 1
0
0
0
0
0
1,4 amino cyclohexane cyclopropyl peptide  +1
