# Supplementary material for: DG-AMMOS: A New tool to generate 3D conformation of small molecules using Distance Geometry and Automated Molecular Mechanics Optimization for in silico Screening
Source: BMC Chem Biol. 2009 Nov 13;9:6. doi: 10.1186/1472-6769-9-6 (PMC2781789; doi:10.1186/1472-6769-9-6)
Supplement: Additional file 1 — DG-AMMOS. This file contains the DG-AMMOS package and the user manual. [file 1472-6769-9-6-S1.gz › DG-AMMOS/progs/preammp/organic/C21]

31
name c21.n type n3
name c21.hn1 type h
name c21.hn2 type h
name c21.hn3 type h
name c21.ca type c3 charge 0.035
name c21.ha1 type h charge 0.048
name c21.ha2 type h charge 0.048
name c21.cb type c3 charge -0.098
name c21.hb1 type h charge 0.038
name c21.hb2 type h charge 0.038
name c21.cg type c2 charge -0.030
name c21.cd1 type c2 charge -0.002
name c21.cd2 type c2 charge -0.002
name c21.hd1 type h charge 0.064
name c21.hd2 type h charge 0.064
name c21.ce1 type c2 charge -0.264
name c21.ce2 type c2 charge -0.264
name c21.he1 type h charge 0.102
name c21.he2 type h charge 0.102
name c21.cz type c2 charge 0.462
name c21.oh type o2 charge -0.528
name c21.co type c2
name c21.oo type o2
name c21.cq1 type c3
name c21.hq1  type h
name c21.cq2 type c3
name c21.hq21 type h
name c21.hq22 type h
name c21.cq3 type c3
name c21.hq31 type h
name c21.hq32 type h
32
c21.n c21.hn1 1
c21.n c21.hn2 1
c21.n c21.hn3 1
c21.n c21.ca 1
c21.ca c21.cb 1
c21.ca c21.ha1 1
c21.ca c21.ha2 1
c21.cb c21.cg 1
c21.cb c21.hb1 1
c21.cb c21.hb2 1
c21.cg c21.cd1 1.5
c21.cg c21.cd2 1.5
c21.cd1 c21.ce1 1.5
c21.cd2 c21.ce2 1.5
c21.ce1 c21.cz 1.5
c21.ce2 c21.cz 1.5
c21.cd1 c21.hd1 1
c21.cd2 c21.hd2 1
c21.ce1 c21.he1 1
c21.ce2 c21.he2 1
c21.cz c21.oh 1
c21.oh c21.co 1
c21.co c21.oo 2
c21.co c21.cq1 1
c21.cq1 c21.cq3 1
c21.cq1 c21.hq1 1
c21.cq1 c21.cq2 1
c21.cq2 c21.cq3 1
c21.cq2 c21.hq21 1
c21.cq2 c21.hq22 1
c21.cq3 c21.hq31 1
c21.cq3 c21.hq32 1
0
0
0
tyramine aryl ester to cyclopropane +1
