# Supplementary material for: DG-AMMOS: A New tool to generate 3D conformation of small molecules using Distance Geometry and Automated Molecular Mechanics Optimization for in silico Screening
Source: BMC Chem Biol. 2009 Nov 13;9:6. doi: 10.1186/1472-6769-9-6 (PMC2781789; doi:10.1186/1472-6769-9-6)
Supplement: Additional file 1 — DG-AMMOS. This file contains the DG-AMMOS package and the user manual. [file 1472-6769-9-6-S1.gz › DG-AMMOS/progs/preammp/organic/CBA]

15
name cba.c1 type C3  charge -.306
name cba.c2 type C3  charge -.306
name cba.c3 type C3  charge -.306
name cba.c4 type C3  charge -.306
name cba.h1 type h
name cba.n1 type n3
name cba.hn11 type h
name cba.hn12 type h
name cba.hn13 type h
name cba.h21 type H 
name cba.h22 type H 
name cba.h31 type H 
name cba.h32 type H 
name cba.h41 type H 
name cba.h42 type H 
15
cba.c1 cba.c2 1
cba.c2 cba.c3 1
cba.c3 cba.c4 1
cba.c4 cba.c1 1
cba.c1 cba.n1 1
cba.c1 cba.h1 1
cba.n1 cba.hn11 1
cba.n1 cba.hn12 1
cba.n1 cba.hn13 1
cba.c2 cba.h21 1
cba.c2 cba.h22 1
cba.c3 cba.h31 1
cba.c3 cba.h32 1
cba.c4 cba.h41 1
cba.c4 cba.h42 1
0
0
0
0
0
