# Supplementary material for: DG-AMMOS: A New tool to generate 3D conformation of small molecules using Distance Geometry and Automated Molecular Mechanics Optimization for in silico Screening
Source: BMC Chem Biol. 2009 Nov 13;9:6. doi: 10.1186/1472-6769-9-6 (PMC2781789; doi:10.1186/1472-6769-9-6)
Supplement: Additional file 1 — DG-AMMOS. This file contains the DG-AMMOS package and the user manual. [file 1472-6769-9-6-S1.gz › DG-AMMOS/progs/preammp/organic/CBB]

10
name cbb.c1 type C3  charge -.306
name cbb.c2 type C3  charge -.306
name cbb.c3 type C3  charge -.306
name cbb.c4 type C3  charge -.306
name cbb.h11 type H 
name cbb.h12 type H 
name cbb.h21 type H 
name cbb.h31 type H 
name cbb.h32 type H 
name cbb.h41 type H 
11
cbb.c1 cbb.c2 1
cbb.c2 cbb.c3 1
cbb.c3 cbb.c4 1
cbb.c4 cbb.c1 1
cbb.c1 cbb.h11 1
cbb.c1 cbb.h12 1
cbb.c2 cbb.h21 1
cbb.c3 cbb.h31 1
cbb.c3 cbb.h32 1
cbb.c4 cbb.h41 1
cbb.c4 cbb.c2 1
0
0
0
0
0
