# Supplementary material for: DG-AMMOS: A New tool to generate 3D conformation of small molecules using Distance Geometry and Automated Molecular Mechanics Optimization for in silico Screening
Source: BMC Chem Biol. 2009 Nov 13;9:6. doi: 10.1186/1472-6769-9-6 (PMC2781789; doi:10.1186/1472-6769-9-6)
Supplement: Additional file 1 — DG-AMMOS. This file contains the DG-AMMOS package and the user manual. [file 1472-6769-9-6-S1.gz › DG-AMMOS/progs/preammp/organic/CBE]

10
name cbt.c1 type C2  charge -.306
name cbt.c2 type C2  charge -.306
name cbt.c3 type C3  charge -.306
name cbt.c4 type C3  charge -.306
name cbt.h1 type H 
name cbt.h2 type H 
name cbt.h31 type H 
name cbt.h32 type H 
name cbt.h41 type H 
name cbt.h42 type H 
10
cbt.c1 cbt.c2 2
cbt.c2 cbt.c3 1
cbt.c3 cbt.c4 1
cbt.c4 cbt.c1 1
cbt.c1 cbt.h1  1
cbt.c2 cbt.h2  1
cbt.c3 cbt.h31 1
cbt.c3 cbt.h32 1
cbt.c4 cbt.h41 1
cbt.c4 cbt.h42 1
0
0
0
0
0
