# Supplementary material for: DG-AMMOS: A New tool to generate 3D conformation of small molecules using Distance Geometry and Automated Molecular Mechanics Optimization for in silico Screening
Source: BMC Chem Biol. 2009 Nov 13;9:6. doi: 10.1186/1472-6769-9-6 (PMC2781789; doi:10.1186/1472-6769-9-6)
Supplement: Additional file 1 — DG-AMMOS. This file contains the DG-AMMOS package and the user manual. [file 1472-6769-9-6-S1.gz › DG-AMMOS/progs/preammp/organic/CBR]

5
name cbr.c type C3  charge -.533902
name cbr.br type br charge -.155209
name cbr.h1 type H  charge .229774
name cbr.h2 type H   charge .229668
name cbr.h3 type H   charge .229668
4
cbr.c cbr.br 1
cbr.c cbr.h1 1 
cbr.c cbr.h2 1 
cbr.c cbr.h3 1 
0
0
0
0
0
