# Supplementary material for: DG-AMMOS: A New tool to generate 3D conformation of small molecules using Distance Geometry and Automated Molecular Mechanics Optimization for in silico Screening
Source: BMC Chem Biol. 2009 Nov 13;9:6. doi: 10.1186/1472-6769-9-6 (PMC2781789; doi:10.1186/1472-6769-9-6)
Supplement: Additional file 1 — DG-AMMOS. This file contains the DG-AMMOS package and the user manual. [file 1472-6769-9-6-S1.gz › DG-AMMOS/progs/preammp/organic/CCI]

5
name cci.c type C3  charge -.459
name cci.i type I
name cci.h1 type H 
name cci.h2 type H  
name cci.h3 type H  
4
cci.c cci.i 1
cci.c cci.h1 1 
cci.c cci.h2 1 
cci.c cci.h3 1 
0
0
0
0
0
