# Supplementary material for: DG-AMMOS: A New tool to generate 3D conformation of small molecules using Distance Geometry and Automated Molecular Mechanics Optimization for in silico Screening
Source: BMC Chem Biol. 2009 Nov 13;9:6. doi: 10.1186/1472-6769-9-6 (PMC2781789; doi:10.1186/1472-6769-9-6)
Supplement: Additional file 1 — DG-AMMOS. This file contains the DG-AMMOS package and the user manual. [file 1472-6769-9-6-S1.gz › DG-AMMOS/progs/preammp/organic/CCL]

5
name ccl.c type C3  charge -.331505
name ccl.cl type clg charge -.183484
name ccl.h1 type H  charge .172295
name ccl.h2 type H  charge .171347
name ccl.h3 type H  charge .171347
4
ccl.c ccl.cl 1
ccl.c ccl.h1 1 
ccl.c ccl.h2 1 
ccl.c ccl.h3 1 
0
0
0
0
0
