# Supplementary material for: DG-AMMOS: A New tool to generate 3D conformation of small molecules using Distance Geometry and Automated Molecular Mechanics Optimization for in silico Screening
Source: BMC Chem Biol. 2009 Nov 13;9:6. doi: 10.1186/1472-6769-9-6 (PMC2781789; doi:10.1186/1472-6769-9-6)
Supplement: Additional file 1 — DG-AMMOS. This file contains the DG-AMMOS package and the user manual. [file 1472-6769-9-6-S1.gz › DG-AMMOS/progs/preammp/organic/CHA]

90
name cha.n type np charge -0.463
name cha.hn1 type hd charge 0.252
name cha.ca type c3 charge 0.035
name cha.ha1 type h charge 0.048
name cha.ha2 type h charge 0.048
name cha.cb type c3 charge -0.080
name cha.hb1 type h charge 0.056
name cha.hb2 type h charge 0.056
name cha.cg type c3 charge -0.103
name cha.hg1 type h charge 0.074
name cha.hg2 type h charge 0.074
name cha.cd type c3 charge -0.228
name cha.hd1 type h charge 0.133
name cha.hd2 type h charge 0.133
name cha.ne type n2 charge -0.324
name cha.he type hd charge 0.269
name cha.cz type c2 charge 0.760
name cha.nh1 type n2 charge -0.624
name cha.nh2 type n2 charge -0.624
name cha.hh11 type hd charge 0.361
name cha.hh12 type hd charge 0.361
name cha.hh21 type hd charge 0.361
name cha.hh22 type hd charge 0.361
name cha.c1 type c3
name cha.o1 type o3
name cha.ho1 type h
name cha.h1 type h
name cha.c2 type c3
name cha.h21 type h
name cha.h22 type h
name cha.c3 type c3
name cha.h3 type h
name cha.c4 type c3
name cha.h41 type h
name cha.h42 type h
name cha.c5 type c3
name cha.h5 type h
name cha.o5 type o3
name cha.ho5 type h
name cha.c6 type c3
name cha.h6 type h
name cha.c7 type c3
name cha.h7 type h
name cha.c8 type c3
name cha.h81 type h
name cha.h82 type h
name cha.c9 type c3
name cha.h91 type h
name cha.h92 type h
name cha.c10 type c3
name cha.h10 type h
name cha.c11 type c3
name cha.cm11 type c3
name cha.hm11 type h
name cha.hm12 type h
name cha.hm13 type h
name cha.c12 type c3
name cha.h12 type h
name cha.o12 type o3 
name cha.ho12 type h
name cha.c13 type c3
name cha.h131 type h
name cha.h132 type h
name cha.c14 type c3
name cha.h14 type h
name cha.c15 type c3
name cha.cn15 type c3
name cha.hn11 type h
name cha.hn12 type h
name cha.hn13 type h
name cha.c16 type c3
name cha.h161 type h
name cha.h162 type h
name cha.c17 type c3
name cha.h171 type h
name cha.h172 type h
name cha.cr1 type c3 
name cha.hr1 type h
name cha.crm1 type c3 
name cha.hrm1 type h
name cha.hrm2 type h
name cha.hrm3 type h
name cha.cr2 type c3 
name cha.hr21 type h
name cha.hr22 type h
name cha.cr3 type c3
name cha.hr31 type h
name cha.hr32 type h
name cha.cr4 type c2
name cha.or41 type o2
93
cha.n cha.hn1 1
cha.n cha.ca 1
cha.ca cha.cb 1
cha.ca cha.ha2 1
cha.ca cha.ha1 1
cha.cb cha.cg 1
cha.cb cha.hb1 1
cha.cb cha.hb2 1
cha.cg cha.cd 1
cha.cg cha.hg1 1
cha.cg cha.hg2 1
cha.cd cha.ne 1
cha.cd cha.hd1 1
cha.cd cha.hd2 1
cha.ne cha.cz 1
cha.ne cha.he 1
cha.cz cha.nh1 1.5 
cha.cz cha.nh2 1.5
cha.nh1 cha.hh11 1
cha.nh1 cha.hh12 1
cha.nh2 cha.hh21 1
cha.nh2 cha.hh22 1
cha.c1 cha.h1 1
cha.c1 cha.o1 1
cha.o1 cha.ho1 1
cha.c1 cha.c2 1
cha.c2 cha.h21 1
cha.c2 cha.h22 1
cha.c2 cha.c3 1
cha.c3 cha.h3 1
cha.c3 cha.c15 1
cha.c3 cha.c4 1
cha.c4 cha.h41 1
cha.c4 cha.h42 1
cha.c4 cha.c5 1 
cha.c5 cha.o5 1
cha.o5 cha.ho5 1
cha.c5 cha.h5 1
cha.c5 cha.c6 1
cha.c6 cha.c14 1
cha.c6 cha.h6 1
cha.c6 cha.c7 1
cha.c7 cha.h7 1
cha.c7 cha.c11 1 
cha.c7 cha.c8 1
cha.c8 cha.h81 1
cha.c8 cha.h82 1
cha.c8 cha.c9 1
cha.c9 cha.h91 1
cha.c9 cha.h92 1
cha.c9 cha.c10 1
cha.c10 cha.cr1 1
cha.c10 cha.h10 1
cha.c10 cha.c11 1
cha.c11 cha.cm11 1
cha.cm11 cha.hm11 1
cha.cm11 cha.hm12 1
cha.cm11 cha.hm13 1
cha.c11 cha.c12 1
cha.c12 cha.h12 1
cha.c12 cha.o12 1
cha.o12 cha.ho12 1
cha.c12 cha.c13 1
cha.c13 cha.h131 1
cha.c13 cha.h132 1
cha.c13 cha.c14 1
cha.c14 cha.h14 1
cha.c14 cha.c15 1
cha.c15 cha.cn15
cha.cn15 cha.hn11 1
cha.cn15 cha.hn12 1
cha.cn15 cha.hn13 1
cha.c15 cha.c16 1
cha.c16 cha.h161 1
cha.c16 cha.h162 1
cha.c16 cha.c17 1
cha.c17 cha.h171 1
cha.c17 cha.h172 1
cha.c17 cha.c1 1
cha.cr1 cha.crm1 1
cha.crm1 cha.hrm1 1
cha.crm1 cha.hrm2 1
cha.crm1 cha.hrm3 1
cha.cr1 cha.hr1 1
cha.cr1 cha.cr2 1
cha.cr2 cha.hr21 1
cha.cr2 cha.hr22 1
cha.cr2 cha.cr3 1
cha.cr3 cha.hr31 1
cha.cr3 cha.hr32 1
cha.cr3 cha.cr4 1
cha.cr4 cha.or41 1.5
cha.cr4 cha.n 1.5
0
22
cha.c9 cha.cr1 cha.c11 cha.c10  4 -.454948
cha.c9 cha.cr1 cha.c11 cha.h10 4 -1.569965
cha.c10 cha.crm1 cha.cr2 cha.cr1  4 -.428325
cha.c10 cha.crm1 cha.cr2 cha.hr1  4 -1.542680
cha.c7 cha.c10 cha.c12 cha.c11 4 .528651
cha.c7 cha.c10 cha.c12 cha.cm11 4 2.088650
cha.c6 cha.c8 cha.c11 cha.c7 4 -.419231
cha.c6 cha.c8 cha.c11 cha.h7 4 -1.538937
cha.c5 cha.c7 cha.c14 cha.c6 4  .432270
cha.c5 cha.c7 cha.c14 cha.h6 4  1.535753
cha.c6 cha.c13 cha.c15 cha.c14 4 -.369301
cha.c6 cha.c13 cha.c15 cha.h14 4 -1.488753
cha.c2 cha.c4 cha.c15 cha.c3 4 .446440
cha.c2 cha.c4 cha.c15 cha.h3 4 1.562769
cha.c3 cha.c14 cha.c16 cha.c15 4 .517579
cha.c3 cha.c14 cha.c16 cha.cn15 4 2.069005
cha.c1 cha.c2 cha.c17 cha.o1 4 -1.179919
cha.c1 cha.c2 cha.c17 cha.h1 4 .923556
cha.c5 cha.c6 cha.c4 cha.o5 4 -1.165854
cha.c5 cha.c6 cha.c4 cha.h5 4 .913380
cha.c12 cha.c14 cha.c11 cha.o12 4 -1.165854
cha.c12 cha.c14 cha.c11 cha.h12 4 .913380
0
0


# choleic acid -1 version
# coordinated with cha 
cha.c9 cha.c10 cha.c11 cha.h10  4 -.992142
cha.c9 cha.c10 cha.c11 cha.cr1  4 1.03409

0
0
0 
