# Supplementary material for: DG-AMMOS: A New tool to generate 3D conformation of small molecules using Distance Geometry and Automated Molecular Mechanics Optimization for in silico Screening
Source: BMC Chem Biol. 2009 Nov 13;9:6. doi: 10.1186/1472-6769-9-6 (PMC2781789; doi:10.1186/1472-6769-9-6)
Supplement: Additional file 1 — DG-AMMOS. This file contains the DG-AMMOS package and the user manual. [file 1472-6769-9-6-S1.gz › DG-AMMOS/progs/preammp/organic/CHG]

28
name chg.cr1 type c3
name chg.cr2 type c3
name chg.hr21 type h
name chg.hr22 type h
name chg.cr3 type c3
name chg.hr31 type h
name chg.hr32 type h
name chg.cr4 type c3
name chg.hr41 type h
name chg.hr42 type h
name chg.cr5 type c3
name chg.hr51 type h
name chg.hr52 type h
name chg.cr6 type c3
name chg.hr61 type h
name chg.hr62 type h
name chg.o1 type o3
name chg.o2 type o3
name chg.cx type c3
name chg.hx1 type h
name chg.hx2 type h
name  chg.c1 type c3
name  chg.h1 type h
name  chg.c2 type c3
name  chg.h21 type h
name  chg.h22 type h
name chg.o3 type o3
name chg.ho3 type h
29
chg.cr1 chg.cr2 1
chg.cr1 chg.o1 1
chg.cr1 chg.o2 1
chg.o2 chg.cx 1
chg.cx chg.hx1 1
chg.cx chg.hx2 1
chg.cx chg.c1 1
chg.cr2 chg.cr3 1
chg.cr2 chg.hr21 1
chg.cr2 chg.hr22 1
chg.cr3 chg.cr4 1
chg.cr3 chg.hr31 1
chg.cr3 chg.hr32 1
chg.cr4 chg.cr5 1
chg.cr4 chg.hr41 1
chg.cr4 chg.hr42 1
chg.cr5 chg.cr6 1
chg.cr5 chg.hr51 1
chg.cr5 chg.hr52 1
chg.cr6 chg.cr1 1
chg.cr6 chg.hr61 1
chg.cr6 chg.hr62 1
chg.o1 chg.c1 1
chg.c1 chg.h1 1
chg.c1 chg.c2 1
chg.c2 chg.h21 1
chg.c2 chg.h22 1
chg.c2 chg.o3 1
chg.o3 chg.ho3 1
0
1
chg.o1 chg.cx chg.c1 chg.c2 4  1.17856
0
0
0
 D-a,b cyclohexylideneglycerol
  almost guanadrel 
