# Supplementary material for: DG-AMMOS: A New tool to generate 3D conformation of small molecules using Distance Geometry and Automated Molecular Mechanics Optimization for in silico Screening
Source: BMC Chem Biol. 2009 Nov 13;9:6. doi: 10.1186/1472-6769-9-6 (PMC2781789; doi:10.1186/1472-6769-9-6)
Supplement: Additional file 1 — DG-AMMOS. This file contains the DG-AMMOS package and the user manual. [file 1472-6769-9-6-S1.gz › DG-AMMOS/progs/preammp/organic/CHO]

4
name cho.h1 type H charge .41
name cho.h2 type H charge .41
name cho.c type c2
name cho.o type  O2  charge -.82 
3
cho.c cho.h1 1
cho.c cho.h2 1
cho.c cho.o 2
0
0
0
0
0
