# Supplementary material for: DG-AMMOS: A New tool to generate 3D conformation of small molecules using Distance Geometry and Automated Molecular Mechanics Optimization for in silico Screening
Source: BMC Chem Biol. 2009 Nov 13;9:6. doi: 10.1186/1472-6769-9-6 (PMC2781789; doi:10.1186/1472-6769-9-6)
Supplement: Additional file 1 — DG-AMMOS. This file contains the DG-AMMOS package and the user manual. [file 1472-6769-9-6-S1.gz › DG-AMMOS/progs/preammp/organic/CPT]

15
name cpt.c1 type C3  charge -.306
name cpt.c2 type C3  charge -.306
name cpt.c3 type C3  charge -.306
name cpt.c4 type C3  charge -.306
name cpt.c5 type C3  charge -.306
name cpt.h11 type H 
name cpt.h12 type H 
name cpt.h21 type H 
name cpt.h22 type H 
name cpt.h31 type H 
name cpt.h32 type H 
name cpt.h41 type H 
name cpt.h42 type H 
name cpt.h51 type H 
name cpt.h52 type H 
15
cpt.c1 cpt.c2 1
cpt.c2 cpt.c3 1
cpt.c3 cpt.c4 1
cpt.c4 cpt.c5 1
cpt.c5 cpt.c1  1
cpt.c1 cpt.h11 1
cpt.c1 cpt.h12 1
cpt.c2 cpt.h21 1
cpt.c2 cpt.h22 1
cpt.c3 cpt.h31 1
cpt.c3 cpt.h32 1
cpt.c4 cpt.h41 1
cpt.c4 cpt.h42 1
cpt.c5 cpt.h51 1
cpt.c5 cpt.h52 1
0
0
0
0
0
