# Supplementary material for: DG-AMMOS: A New tool to generate 3D conformation of small molecules using Distance Geometry and Automated Molecular Mechanics Optimization for in silico Screening
Source: BMC Chem Biol. 2009 Nov 13;9:6. doi: 10.1186/1472-6769-9-6 (PMC2781789; doi:10.1186/1472-6769-9-6)
Supplement: Additional file 1 — DG-AMMOS. This file contains the DG-AMMOS package and the user manual. [file 1472-6769-9-6-S1.gz › DG-AMMOS/progs/preammp/organic/DCP.old]

15
name dcp.op1 type o2 
name dcp.op2 type o2
name dcp.p1 type  p35 
name dcp.c2 type  c3 
name dcp.h21 type h
name dcp.h22 type h
name dcp.c3 type  c2 
name dcp.o1 type  O2 
name dcp.o2 type  O2 
name dcp.ca2 type  c3 
name dcp.ha21 type h
name dcp.ha22 type h
name dcp.ca3 type  c2 
name dcp.oa1 type  O2 
name dcp.oa2 type  O2 
14
dcp.p1 dcp.op1 1
dcp.p1 dcp.op2 1
dcp.p1 dcp.c2 1
dcp.p1 dcp.ca2 1
dcp.c2 dcp.c3 1
dcp.c2 dcp.h21
dcp.c2 dcp.h22
dcp.c3 dcp.o1 1.5
dcp.c3 dcp.o2 1.5
dcp.ca2 dcp.ca3 1
dcp.ca2 dcp.ha21
dcp.ca2 dcp.ha22
dcp.ca3 dcp.oa1 1.5
dcp.ca3 dcp.oa2 1.5
0
0
0
0
0
