# Supplementary material for: DG-AMMOS: A New tool to generate 3D conformation of small molecules using Distance Geometry and Automated Molecular Mechanics Optimization for in silico Screening
Source: BMC Chem Biol. 2009 Nov 13;9:6. doi: 10.1186/1472-6769-9-6 (PMC2781789; doi:10.1186/1472-6769-9-6)
Supplement: Additional file 1 — DG-AMMOS. This file contains the DG-AMMOS package and the user manual. [file 1472-6769-9-6-S1.gz › DG-AMMOS/progs/preammp/organic/DHA]

43
name dha.cb type c3
name dha.hb1 type h
name dha.hb2 type h
name dha.c1 type C3  charge -.376
name dha.c2 type C3  charge -.306
name dha.c3 type C3  charge -.306
name dha.c4 type C3  charge -.306
name dha.c5 type C3  charge -.376
name dha.c6 type C3  charge -.466
name dha.h11 type H 
name dha.h12 type H 
name dha.h21 type H 
name dha.h22 type H 
name dha.h31 type H 
name dha.h41 type H 
name dha.h42 type H 
name dha.h51 type H 
name dha.h52 type H 
name dha.h6 type h
name dha.n6 type  n3  charge .3
name dha.hn61 type h
name dha.hn62 type h
name dha.hn63 type h
name dha.c11 type C3  charge -.376
name dha.c12 type C3  charge -.306
name dha.c13 type C3  charge -.306
name dha.c14 type C3  charge -.306
name dha.c15 type C3  charge -.376
name dha.c16 type C3  charge -.466
name dha.h111 type H 
name dha.h112 type H 
name dha.h121 type H 
name dha.h122 type H 
name dha.h131 type H 
name dha.h141 type H 
name dha.h142 type H 
name dha.h151 type H 
name dha.h152 type H 
name dha.h16 type h
name dha.n16 type  n3  charge .3
name dha.h1n61 type h
name dha.h1n62 type h
name dha.h1n63 type h
44
dha.cb dha.hb1 1
dha.cb dha.hb2 1
dha.cb dha.c3 1
dha.cb dha.c13 1
dha.c1 dha.c2 1
dha.c2 dha.c3 1
dha.c3 dha.c4 1
dha.c4 dha.c5 1
dha.c5 dha.c6 1.
dha.c6 dha.c1 1.
dha.c1 dha.h11 1
dha.c1 dha.h12 1
dha.c2 dha.h21 1
dha.c2 dha.h22 1
dha.c3 dha.h31 1
dha.c4 dha.h41 1
dha.c4 dha.h42 1
dha.c5 dha.h51 1
dha.c5 dha.h52 1
dha.c6 dha.h6    1
dha.c6 dha.n6    1
dha.n6 dha.hn61 1
dha.n6 dha.hn62 1
dha.n6 dha.hn63 1
dha.c11 dha.c12 1
dha.c12 dha.c13 1
dha.c13 dha.c14 1
dha.c14 dha.c15 1
dha.c15 dha.c16 1.
dha.c16 dha.c11 1.
dha.c11 dha.h111 1
dha.c11 dha.h112 1
dha.c12 dha.h121 1
dha.c12 dha.h122 1
dha.c13 dha.h131 1
dha.c14 dha.h141 1
dha.c14 dha.h142 1
dha.c15 dha.h151 1
dha.c15 dha.h152 1
dha.c16 dha.h16    1
dha.c16 dha.n16    1
dha.n16 dha.h1n61 1
dha.n16 dha.h1n62 1
dha.n16 dha.h1n63 1
0
0
0
0
0
dicyclohexylamine + 2
