# Supplementary material for: DG-AMMOS: A New tool to generate 3D conformation of small molecules using Distance Geometry and Automated Molecular Mechanics Optimization for in silico Screening
Source: BMC Chem Biol. 2009 Nov 13;9:6. doi: 10.1186/1472-6769-9-6 (PMC2781789; doi:10.1186/1472-6769-9-6)
Supplement: Additional file 1 — DG-AMMOS. This file contains the DG-AMMOS package and the user manual. [file 1472-6769-9-6-S1.gz › DG-AMMOS/progs/preammp/organic/DHT]

13
name dht.c1 type c3
name dht.h11 type h
name dht.h12 type h
name dht.n2 type n3
name dht.h21 type h
name dht.c3 type c2
name dht.o3 type o2
name dht.n4 type n3
name dht.h41 type h
name dht.c5 type c2
name dht.o5 type o2
name dht.n6 type n3
name dht.h61 type h
13
dht.c1 dht.h11 1
dht.c1 dht.h12 1
dht.c1 dht.n2 1
dht.n2 dht.c3 2
dht.n2 dht.h21 1
dht.c3 dht.o3 2
dht.c3 dht.n4 2
dht.n4 dht.c5 2
dht.n4 dht.h41 1
dht.c5 dht.o5 2
dht.c5 dht.n6 2
dht.n6 dht.c1 1
dht.n6 dht.h61 1
0 
0 
0 


2,4 dioxonhexanhydro 1,3,5 triazine
