# Supplementary material for: DG-AMMOS: A New tool to generate 3D conformation of small molecules using Distance Geometry and Automated Molecular Mechanics Optimization for in silico Screening
Source: BMC Chem Biol. 2009 Nov 13;9:6. doi: 10.1186/1472-6769-9-6 (PMC2781789; doi:10.1186/1472-6769-9-6)
Supplement: Additional file 1 — DG-AMMOS. This file contains the DG-AMMOS package and the user manual. [file 1472-6769-9-6-S1.gz › DG-AMMOS/progs/preammp/organic/DLU]

19
name dlu.n type np charge -0.463
name dlu.hn type hd charge 0.252
name dlu.ca type c3 charge 0.035
name dlu.ha type h charge 0.048
name dlu.c type c2 charge 0.616
name dlu.o type o1 charge -0.504
name dlu.cb type c3 charge -0.061
name dlu.hb1 type h charge 0.033
name dlu.hb2 type h charge 0.033
name dlu.cg type c3 charge -0.010
name dlu.cd1 type c3 charge -0.107
name dlu.cd2 type c3 charge -0.107
name dlu.hg type h charge 0.031
name dlu.hd11 type h charge 0.034
name dlu.hd12 type h charge 0.034
name dlu.hd13 type h charge 0.034
name dlu.hd21 type h charge 0.034
name dlu.hd22 type h charge 0.034
name dlu.hd23 type h charge 0.034
18
dlu.n dlu.hn 1
dlu.n dlu.ca 1
dlu.ca dlu.c 1
dlu.ca dlu.cb 1
dlu.ca dlu.ha 1
dlu.c dlu.o 2
dlu.cb dlu.cg 1
dlu.cb dlu.hb1 1
dlu.cb dlu.hb2 1
dlu.cg dlu.cd1 1
dlu.cg dlu.cd2 1
dlu.cg dlu.hg 1
dlu.cd1 dlu.hd11 1
dlu.cd1 dlu.hd12 1
dlu.cd1 dlu.hd13 1
dlu.cd2 dlu.hd21 1 
dlu.cd2 dlu.hd22 1
dlu.cd2 dlu.hd23 1
0
2
dlu.n dlu.cb dlu.c dlu.ca  4 -.494427
dlu.n dlu.cb dlu.c dlu.ha  4  -1.606971
0
