# Supplementary material for: DG-AMMOS: A New tool to generate 3D conformation of small molecules using Distance Geometry and Automated Molecular Mechanics Optimization for in silico Screening
Source: BMC Chem Biol. 2009 Nov 13;9:6. doi: 10.1186/1472-6769-9-6 (PMC2781789; doi:10.1186/1472-6769-9-6)
Supplement: Additional file 1 — DG-AMMOS. This file contains the DG-AMMOS package and the user manual. [file 1472-6769-9-6-S1.gz › DG-AMMOS/progs/preammp/organic/DME]

9
name dme.c1 charge -.169  type c3
name dme.h11 charge .153 type h
name dme.h12 charge .153 type h
name dme.h13 charge .153 type h
name dme.o2 charge -.58 type o3
name dme.c3 charge -.169 type c3
name dme.h31 charge .153 type h
name dme.h32 charge .153 type h
name dme.h33 charge .153 type h
8
dme.c1 dme.h11 1
dme.c1 dme.h12 1
dme.c1 dme.h13 1
dme.c3 dme.h31 1
dme.c3 dme.h32 1
dme.c3 dme.h33 1
dme.c1 dme.o2 1
dme.c3 dme.o2 1
