# Supplementary material for: DG-AMMOS: A New tool to generate 3D conformation of small molecules using Distance Geometry and Automated Molecular Mechanics Optimization for in silico Screening
Source: BMC Chem Biol. 2009 Nov 13;9:6. doi: 10.1186/1472-6769-9-6 (PMC2781789; doi:10.1186/1472-6769-9-6)
Supplement: Additional file 1 — DG-AMMOS. This file contains the DG-AMMOS package and the user manual. [file 1472-6769-9-6-S1.gz › DG-AMMOS/progs/preammp/organic/DMH]

28
name dmh.c1 type C2  charge -.153
name dmh.c2 type C2  charge -.153
name dmh.c3 type C2  charge -.153
name dmh.c4 type C2  charge -.153
name dmh.c5 type C2  charge -.153
name dmh.c6 type C2  charge -.153
name dmh.c11 type c3
name dmh.h111 type h
name dmh.h112 type h
name dmh.n12 type n3
name dmh.h121 type h
name dmh.h122 type h
name dmh.h123 type h
name dmh.h22  type H  charge .153
name dmh.h21  type H  charge .153
name dmh.h31  type H  charge .153
name dmh.h32  type H  charge .153
name dmh.c41 type c3
name dmh.h411 type h
name dmh.h412 type h
name dmh.n42 type n3
name dmh.h421 type h
name dmh.h422 type h
name dmh.h423 type h
name dmh.h51  type H  charge .153
name dmh.h52  type H  charge .153
name dmh.h61  type H  charge .153
name dmh.h62  type H  charge .153
28
dmh.c1 dmh.c2 1.5
dmh.c2 dmh.c3 1.5
dmh.c3 dmh.c4 1.5
dmh.c4 dmh.c5 1.5
dmh.c5 dmh.c6 1.5
dmh.c6 dmh.c1 1.5
dmh.c1 dmh.c11 1
dmh.c11 dmh.h111 1
dmh.c11 dmh.h112 1
dmh.c11 dmh.n12 1
dmh.n12 dmh.h121 1
dmh.n12 dmh.h122 1
dmh.n12 dmh.h123 1
dmh.c2 dmh.h21 1
dmh.c2 dmh.h22 1
dmh.c3 dmh.h31 1
dmh.c3 dmh.h32 1
dmh.c4 dmh.c41 1
dmh.c41 dmh.h411 1
dmh.c41 dmh.h412 1
dmh.c41 dmh.n42 1
dmh.n42 dmh.h421 1
dmh.n42 dmh.h422 1
dmh.n42 dmh.h423 1
dmh.c5 dmh.h52 1
dmh.c5 dmh.h51 1
dmh.c6 dmh.h62 1
dmh.c6 dmh.h61 1
0
0
0
0
0
para di(aminomethyl) cyclohexane  +2
