# Supplementary material for: DG-AMMOS: A New tool to generate 3D conformation of small molecules using Distance Geometry and Automated Molecular Mechanics Optimization for in silico Screening
Source: BMC Chem Biol. 2009 Nov 13;9:6. doi: 10.1186/1472-6769-9-6 (PMC2781789; doi:10.1186/1472-6769-9-6)
Supplement: Additional file 1 — DG-AMMOS. This file contains the DG-AMMOS package and the user manual. [file 1472-6769-9-6-S1.gz › DG-AMMOS/progs/preammp/organic/DMS]

9
name dms.c1 type c3
name dms.h11 type h
name dms.h12 type h
name dms.h13 type h
name dms.s type s36
name dms.c2 type c3
name dms.h21 type h
name dms.h22 type h
name dms.h23 type h
8
dms.c1 dms.h11 1 
dms.c1 dms.h12 1 
dms.c1 dms.h13 1 
dms.c1 dms.s 1 
dms.c2 dms.h21 1 
dms.c2 dms.h22 1 
dms.c2 dms.h23 1 
dms.c2 dms.s 1 
0 
0 
0 
di methyl sulfide
