# Supplementary material for: DG-AMMOS: A New tool to generate 3D conformation of small molecules using Distance Geometry and Automated Molecular Mechanics Optimization for in silico Screening
Source: BMC Chem Biol. 2009 Nov 13;9:6. doi: 10.1186/1472-6769-9-6 (PMC2781789; doi:10.1186/1472-6769-9-6)
Supplement: Additional file 1 — DG-AMMOS. This file contains the DG-AMMOS package and the user manual. [file 1472-6769-9-6-S1.gz › DG-AMMOS/progs/preammp/organic/DMX]

24
name dmx.c1 type C2  charge -.153
name dmx.c2 type C2  charge -.153
name dmx.c3 type C2  charge -.153
name dmx.c4 type C2  charge -.153
name dmx.c5 type C2  charge -.153
name dmx.c6 type C2  charge -.153
name dmx.c11 type c3
name dmx.h111 type h
name dmx.h112 type h
name dmx.n12 type n3
name dmx.h121 type h
name dmx.h122 type h
name dmx.h123 type h
name dmx.h2  type H  charge .153
name dmx.h4  type H  charge .153
name dmx.c31 type c3
name dmx.h311 type h
name dmx.h312 type h
name dmx.n32 type n3
name dmx.h321 type h
name dmx.h322 type h
name dmx.h323 type h
name dmx.h5  type H  charge .153
name dmx.h6  type H  charge .153
24
dmx.c1 dmx.c2 1.5
dmx.c2 dmx.c3 1.5
dmx.c3 dmx.c4 1.5
dmx.c4 dmx.c5 1.5
dmx.c5 dmx.c6 1.5
dmx.c6 dmx.c1 1.5
dmx.c1 dmx.c11 1
dmx.c11 dmx.h111 1
dmx.c11 dmx.h112 1
dmx.c11 dmx.n12 1
dmx.n12 dmx.h121 1
dmx.n12 dmx.h122 1
dmx.n12 dmx.h123 1
dmx.c2 dmx.h2 1
dmx.c3 dmx.c31 1
dmx.c31 dmx.h311 1
dmx.c31 dmx.h312 1
dmx.c31 dmx.n32 1
dmx.n32 dmx.h321 1
dmx.n32 dmx.h322 1
dmx.n32 dmx.h323 1
dmx.c4 dmx.h4 1
dmx.c5 dmx.h5 1
dmx.c6 dmx.h6 1
0
0
0
0
0
meta diamino xylene +2
