# Supplementary material for: DG-AMMOS: A New tool to generate 3D conformation of small molecules using Distance Geometry and Automated Molecular Mechanics Optimization for in silico Screening
Source: BMC Chem Biol. 2009 Nov 13;9:6. doi: 10.1186/1472-6769-9-6 (PMC2781789; doi:10.1186/1472-6769-9-6)
Supplement: Additional file 1 — DG-AMMOS. This file contains the DG-AMMOS package and the user manual. [file 1472-6769-9-6-S1.gz › DG-AMMOS/progs/preammp/organic/DNP]

14
name dnp.op1 type o2 
name dnp.op2 type o2
name dnp.op3 type o2
name dnp.p1 type  p35 
name dnp.c2 type  c3 
name dnp.h21 type h
name dnp.c3 type  c2 
name dnp.o1 type  O2 
name dnp.o2 type  O2 
name dnp.na2 type  n3 
name dnp.ha2 type h
name dnp.ca3 type  c2 
name dnp.oa1 type  O2 
name dnp.oa2 type  O2 
13
dnp.p1 dnp.op1 1
dnp.p1 dnp.op2 1
dnp.p1 dnp.op3 1
dnp.p1 dnp.c2 1
dnp.c2 dnp.c3 1
dnp.c2 dnp.h21
dnp.c2 dnp.na2
dnp.c3 dnp.o1 1.5
dnp.c3 dnp.o2 1.5
dnp.na2 dnp.ca3 1
dnp.na2 dnp.ha2
dnp.ca3 dnp.oa1 1.5
dnp.ca3 dnp.oa2 1.5
0
0
0
0
0
