# Supplementary material for: DG-AMMOS: A New tool to generate 3D conformation of small molecules using Distance Geometry and Automated Molecular Mechanics Optimization for in silico Screening
Source: BMC Chem Biol. 2009 Nov 13;9:6. doi: 10.1186/1472-6769-9-6 (PMC2781789; doi:10.1186/1472-6769-9-6)
Supplement: Additional file 1 — DG-AMMOS. This file contains the DG-AMMOS package and the user manual. [file 1472-6769-9-6-S1.gz › DG-AMMOS/progs/preammp/organic/DOP]

23
name dop.n type n3
name dop.hn1 type h
name dop.hn2 type h
name dop.hn3 type h
name dop.ca type c3 charge 0.035
name dop.ha1 type h charge 0.048
name dop.ha2 type h charge 0.048
name dop.cb type c3 charge -0.098
name dop.hb1 type h charge 0.038
name dop.hb2 type h charge 0.038
name dop.cg type c2 charge -0.030
name dop.cd1 type c2 charge -0.002
name dop.cd2 type c2 charge -0.002
name dop.hd1 type h charge 0.064
name dop.hd2 type h charge 0.064
name dop.ce1 type c2 charge -0.264
name dop.ce2 type c2 charge -0.264
name dop.oe1 type o2 charge 0.102
name dop.hoe1 type h charge 0.102
name dop.he2 type h charge 0.102
name dop.cz type c2 charge 0.462
name dop.oh type o2 charge -0.528
name dop.hh type hd charge 0.334
23
dop.n dop.hn1 1
dop.n dop.hn2 1
dop.n dop.hn3 1
dop.n dop.ca 1
dop.ca dop.cb 1
dop.ca dop.ha1 1
dop.ca dop.ha2 1
dop.cb dop.cg 1
dop.cb dop.hb1 1
dop.cb dop.hb2 1
dop.cg dop.cd1 1.5
dop.cg dop.cd2 1.5
dop.cd1 dop.ce1 1.5
dop.cd2 dop.ce2 1.5
dop.ce1 dop.cz 1.5
dop.ce2 dop.cz 1.5
dop.cd1 dop.hd1 1
dop.cd2 dop.hd2 1
dop.ce1 dop.oe1 1
dop.oe1 dop.hoe1 1
dop.ce2 dop.he2 1
dop.cz dop.oh 1
dop.oh dop.hh 1
0
0
0
#dopamine +1
