# Supplementary material for: DG-AMMOS: A New tool to generate 3D conformation of small molecules using Distance Geometry and Automated Molecular Mechanics Optimization for in silico Screening
Source: BMC Chem Biol. 2009 Nov 13;9:6. doi: 10.1186/1472-6769-9-6 (PMC2781789; doi:10.1186/1472-6769-9-6)
Supplement: Additional file 1 — DG-AMMOS. This file contains the DG-AMMOS package and the user manual. [file 1472-6769-9-6-S1.gz › DG-AMMOS/progs/preammp/organic/DPX]

24
name dpx.c1 type C2  charge -.153
name dpx.c2 type C2  charge -.153
name dpx.c3 type C2  charge -.153
name dpx.c4 type C2  charge -.153
name dpx.c5 type C2  charge -.153
name dpx.c6 type C2  charge -.153
name dpx.c11 type c3
name dpx.h111 type h
name dpx.h112 type h
name dpx.n12 type n3
name dpx.h121 type h
name dpx.h122 type h
name dpx.h123 type h
name dpx.h2  type H  charge .153
name dpx.h3  type H  charge .153
name dpx.c41 type c3
name dpx.h411 type h
name dpx.h412 type h
name dpx.n42 type n3
name dpx.h421 type h
name dpx.h422 type h
name dpx.h423 type h
name dpx.h5  type H  charge .153
name dpx.h6  type H  charge .153
24
dpx.c1 dpx.c2 1.5
dpx.c2 dpx.c3 1.5
dpx.c3 dpx.c4 1.5
dpx.c4 dpx.c5 1.5
dpx.c5 dpx.c6 1.5
dpx.c6 dpx.c1 1.5
dpx.c1 dpx.c11 1
dpx.c11 dpx.h111 1
dpx.c11 dpx.h112 1
dpx.c11 dpx.n12 1
dpx.n12 dpx.h121 1
dpx.n12 dpx.h122 1
dpx.n12 dpx.h123 1
dpx.c2 dpx.h2 1
dpx.c3 dpx.h3 1
dpx.c4 dpx.c41 1
dpx.c41 dpx.h411 1
dpx.c41 dpx.h412 1
dpx.c41 dpx.n42 1
dpx.n42 dpx.h421 1
dpx.n42 dpx.h422 1
dpx.n42 dpx.h423 1
dpx.c5 dpx.h5 1
dpx.c6 dpx.h6 1
0
0
0
0
0
para diamino xylene +2
