# Supplementary material for: DG-AMMOS: A New tool to generate 3D conformation of small molecules using Distance Geometry and Automated Molecular Mechanics Optimization for in silico Screening
Source: BMC Chem Biol. 2009 Nov 13;9:6. doi: 10.1186/1472-6769-9-6 (PMC2781789; doi:10.1186/1472-6769-9-6)
Supplement: Additional file 1 — DG-AMMOS. This file contains the DG-AMMOS package and the user manual. [file 1472-6769-9-6-S1.gz › DG-AMMOS/progs/preammp/organic/EBS]

26
name ebs.c1 type C2  charge -.153
name ebs.c2 type C2  charge -.153
name ebs.c3 type C2  charge -.153
name ebs.c4 type C2  charge -.153
name ebs.c5 type C2  charge -.153
name ebs.c6 type C2  charge -.153
name ebs.s type s36
name ebs.os1 type o2
name ebs.os2 type o2
name ebs.nc1 type n3
name ebs.hnc1 type h
name ebs.hnc2 type h
name ebs.cp  type c3 charge -.306
name ebs.hp1 type h
name ebs.hp2 type h
name ebs.cq  type c3 charge -.306
name ebs.hq1 type h
name ebs.hq2 type h
name ebs.n1   type n3 charge .22
name ebs.hn11 type h charge .311
name ebs.hn12 type h charge .311
name ebs.hn13 type h charge .311
name ebs.h2  type H  charge .153
name ebs.h3  type H 
name ebs.h5  type H 
name ebs.h6  type H  charge .153
26
ebs.c1 ebs.c2 1.5
ebs.c2 ebs.c3 1.5
ebs.c3 ebs.c4 1.5
ebs.c4 ebs.c5 1.5
ebs.c5 ebs.c6 1.5
ebs.c6 ebs.c1 1.5
ebs.c2 ebs.h2 1
ebs.c3 ebs.h3 1
ebs.c4 ebs.cp 1
ebs.c5 ebs.h5 1
ebs.c6 ebs.h6 1
ebs.cp ebs.cq 1
ebs.cp ebs.hp1 1
ebs.cp ebs.hp2 1
ebs.cq ebs.hq1 1
ebs.cq ebs.hq2 1
ebs.cq ebs.n1 1
ebs.n1 ebs.hn11 1
ebs.n1 ebs.hn12 1
ebs.n1 ebs.hn13 1
ebs.c1 ebs.s 1 
ebs.s ebs.os1 2
ebs.s ebs.os2 2
ebs.s ebs.nc1 1
ebs.nc1 ebs.hnc1 1
ebs.nc1 ebs.hnc2 1
0
0
0
0
0
