# Supplementary material for: DG-AMMOS: A New tool to generate 3D conformation of small molecules using Distance Geometry and Automated Molecular Mechanics Optimization for in silico Screening
Source: BMC Chem Biol. 2009 Nov 13;9:6. doi: 10.1186/1472-6769-9-6 (PMC2781789; doi:10.1186/1472-6769-9-6)
Supplement: Additional file 1 — DG-AMMOS. This file contains the DG-AMMOS package and the user manual. [file 1472-6769-9-6-S1.gz › DG-AMMOS/progs/preammp/organic/EOE]

15
name eoe.c1 type C3  charge -.331505
name eoe.c2 type C3  charge -.331505
name eoe.o type o3 charge -.183484
name eoe.c3 type C3  charge -.331505
name eoe.c4 type C3  charge -.331505
name eoe.h11 type H  charge .172295
name eoe.h12 type H  charge .171347
name eoe.h13 type H  charge .171347
name eoe.h21 type H  charge .172295
name eoe.h22 type H  charge .171347
name eoe.h41 type H  charge .172295
name eoe.h42 type H  charge .171347
name eoe.h43 type H  charge .171347
name eoe.h31 type H  charge .172295
name eoe.h32 type H  charge .171347
14
eoe.c1 eoe.c2 1
eoe.c2 eoe.o 1
eoe.o eoe.c3 1
eoe.c3 eoe.c4 1
eoe.c1 eoe.h11 1 
eoe.c1 eoe.h12 1 
eoe.c1 eoe.h13 1 
eoe.c2 eoe.h21 1 
eoe.c2 eoe.h22 1 
eoe.c4 eoe.h41 1 
eoe.c4 eoe.h42 1 
eoe.c4 eoe.h43 1 
eoe.c3 eoe.h31 1 
eoe.c3 eoe.h32 1 
0
0
0
0
0


ethyl ether
