# Supplementary material for: DG-AMMOS: A New tool to generate 3D conformation of small molecules using Distance Geometry and Automated Molecular Mechanics Optimization for in silico Screening
Source: BMC Chem Biol. 2009 Nov 13;9:6. doi: 10.1186/1472-6769-9-6 (PMC2781789; doi:10.1186/1472-6769-9-6)
Supplement: Additional file 1 — DG-AMMOS. This file contains the DG-AMMOS package and the user manual. [file 1472-6769-9-6-S1.gz › DG-AMMOS/progs/preammp/organic/EPP]

17
name epp.c2 type C3  charge -.331505
name epp.c1 type C3  charge -.331505
name epp.n type n3 charge -.183484
name epp.hn type h charge -.183484
name epp.h11 type H  charge .172295
name epp.h12 type H  charge .171347
name epp.h13 type H  charge .171347
name epp.h21 type H  charge .172295
name epp.h22 type H  charge .171347
name epp.p type p35 
name epp.op1 type o2
name epp.op2 type o2
name epp.op3 type o2
name epp.p2 type p35 
name epp.op21 type o2
name epp.op22 type o2
name epp.op23 type o2
16
epp.c1 epp.c2 1
epp.c2 epp.n 1
epp.n epp.hn 1
epp.n epp.p 1
epp.p epp.op1 1
epp.p epp.op2 1
epp.p epp.op3 1
epp.op2 epp.p2 1
epp.p2 epp.op21 1
epp.p2 epp.op22 1
epp.p2 epp.op23 1
epp.c1 epp.h11 1 
epp.c1 epp.h12 1 
epp.c1 epp.h13 1 
epp.c2 epp.h21 1 
epp.c2 epp.h22 1 
0
0
0
0
0
