# Supplementary material for: DG-AMMOS: A New tool to generate 3D conformation of small molecules using Distance Geometry and Automated Molecular Mechanics Optimization for in silico Screening
Source: BMC Chem Biol. 2009 Nov 13;9:6. doi: 10.1186/1472-6769-9-6 (PMC2781789; doi:10.1186/1472-6769-9-6)
Supplement: Additional file 1 — DG-AMMOS. This file contains the DG-AMMOS package and the user manual. [file 1472-6769-9-6-S1.gz › DG-AMMOS/progs/preammp/organic/ESX]

21
name esx.cr1 type C2  
name esx.or1 type o2 
name esx.nr2 type n3  
name esx.hnr2 type h
name esx.cr3 type C2  
name esx.or3 type o2 
name esx.cr4 type C3  
name esx.cr5 type C3  
name esx.hr51 type H  
name esx.hr52 type H  
name esx.cm4  type c3
name esx.hm41 type H  
name esx.hm42 type H  
name esx.hm43 type H  
name esx.cp4  type c3
name esx.hp41 type H  
name esx.hp42 type H  
name esx.cp5  type c3
name esx.hp51 type H  
name esx.hp52 type H  
name esx.hp53 type H  
21
esx.cr1 esx.or1 2
esx.cr1 esx.nr2 1
esx.nr2 esx.hnr2 1
esx.nr2 esx.cr3 1
esx.cr3 esx.or3 2
esx.cr3 esx.cr4 1
esx.cr4 esx.cr5
esx.cr5 esx.cr1 1 
esx.cr5 esx.hr51 1 
esx.cr5 esx.hr52 1 
esx.cr4 esx.cm4 1
esx.cm4 esx.hm41 1
esx.cm4 esx.hm42 1
esx.cm4 esx.hm43 1
esx.cr4 esx.cp4 1
esx.cp4 esx.hp41 1
esx.cp4 esx.hp42 1
esx.cp4 esx.cp5 1
esx.cp5 esx.hp51 1
esx.cp5 esx.hp52 1
esx.cp5 esx.hp53 1
0
0
0
0
0
# ethosuximide  - anti serizure ;
