# Supplementary material for: DG-AMMOS: A New tool to generate 3D conformation of small molecules using Distance Geometry and Automated Molecular Mechanics Optimization for in silico Screening
Source: BMC Chem Biol. 2009 Nov 13;9:6. doi: 10.1186/1472-6769-9-6 (PMC2781789; doi:10.1186/1472-6769-9-6)
Supplement: Additional file 1 — DG-AMMOS. This file contains the DG-AMMOS package and the user manual. [file 1472-6769-9-6-S1.gz › DG-AMMOS/progs/preammp/organic/ETA]

10
name eta.c2 type C3  charge -.331505
name eta.c1 type C3  charge -.331505
name eta.n type n3 charge -.183484
name eta.hn1 type h charge -.183484
name eta.hn2 type h charge -.183484
name eta.h11 type H  charge .172295
name eta.h12 type H  charge .171347
name eta.h13 type H  charge .171347
name eta.h21 type H  charge .172295
name eta.h22 type H  charge .171347
9
eta.c1 eta.c2 1
eta.c2 eta.n 1
eta.n eta.hn1 1
eta.n eta.hn2 1
eta.c1 eta.h11 1 
eta.c1 eta.h12 1 
eta.c1 eta.h13 1 
eta.c2 eta.h21 1 
eta.c2 eta.h22 1 
0
0
0
0
0
above is neutral !!!
11
name eta.c2 type C3  charge -.331505
name eta.c1 type C3  charge -.331505
name eta.n type n3 charge -.183484
name eta.hn1 type h charge -.183484
name eta.hn2 type h charge -.183484
name eta.hn3 type h charge -.183484
name eta.h11 type H  charge .172295
name eta.h12 type H  charge .171347
name eta.h13 type H  charge .171347
name eta.h21 type H  charge .172295
name eta.h22 type H  charge .171347
10
eta.c1 eta.c2 1
eta.c2 eta.n 1
eta.n eta.hn1 1
eta.n eta.hn2 1
eta.n eta.hn3 1
eta.c1 eta.h11 1 
eta.c1 eta.h12 1 
eta.c1 eta.h13 1 
eta.c2 eta.h21 1 
eta.c2 eta.h22 1 
0
0
0
0
0
