# Supplementary material for: DG-AMMOS: A New tool to generate 3D conformation of small molecules using Distance Geometry and Automated Molecular Mechanics Optimization for in silico Screening
Source: BMC Chem Biol. 2009 Nov 13;9:6. doi: 10.1186/1472-6769-9-6 (PMC2781789; doi:10.1186/1472-6769-9-6)
Supplement: Additional file 1 — DG-AMMOS. This file contains the DG-AMMOS package and the user manual. [file 1472-6769-9-6-S1.gz › DG-AMMOS/progs/preammp/organic/ETO]

27
name eto.cr1 type C2  
name eto.or1 type o2 
name eto.nr2 type n3  
name eto.cr3 type C2  
name eto.or3 type o2 
name eto.cr4 type C3  
name eto.hr4 type h
name eto.nr5 type n3  
name eto.hnr5 type H  
name eto.cb1  type c2
name eto.hb1 type h
name eto.cb2  type c2
name eto.hb2 type h
name eto.cb3  type c2
name eto.hb3 type h
name eto.cb4  type c2
name eto.cb5  type c2
name eto.hb5 type h
name eto.cb6  type c2
name eto.hb6 type h
name eto.cp4  type c3
name eto.hp41 type H  
name eto.hp42 type H  
name eto.cp5  type c3
name eto.hp51 type H  
name eto.hp52 type H  
name eto.hp53 type H  
28
eto.cr1 eto.or1 2
eto.cr1 eto.nr2 1
eto.nr2 eto.cp4 1
eto.nr2 eto.cr3 1
eto.cr3 eto.or3 2
eto.cr3 eto.cr4 1
eto.cr4 eto.nr5
eto.cr4 eto.hr4
eto.nr5 eto.cr1 1 
eto.nr5 eto.hnr5 1 
eto.cr4 eto.cb4 1
eto.cp4 eto.hp41 1
eto.cp4 eto.hp42 1
eto.cp4 eto.cp5 1
eto.cp5 eto.hp51 1
eto.cp5 eto.hp52 1
eto.cp5 eto.hp53 1
eto.cb4 eto.cb5 1.5
eto.cb5 eto.hb5 2
eto.cb5 eto.cb6 1.5
eto.cb6 eto.hb6 2
eto.cb6 eto.cb1 1.5
eto.cb1 eto.hb1 2
eto.cb1 eto.cb2 1.5
eto.cb2 eto.hb2 2
eto.cb2 eto.cb3 1.5
eto.cb3 eto.hb3 2
eto.cb3 eto.cb4 1.5
0
0
0
0
0
# ethotoin- anti serizure ;
