# Supplementary material for: DG-AMMOS: A New tool to generate 3D conformation of small molecules using Distance Geometry and Automated Molecular Mechanics Optimization for in silico Screening
Source: BMC Chem Biol. 2009 Nov 13;9:6. doi: 10.1186/1472-6769-9-6 (PMC2781789; doi:10.1186/1472-6769-9-6)
Supplement: Additional file 1 — DG-AMMOS. This file contains the DG-AMMOS package and the user manual. [file 1472-6769-9-6-S1.gz › DG-AMMOS/progs/preammp/organic/ETP]

15
name etp.c1 type C3  charge -.331505
name etp.h11 type H  charge .172295
name etp.h12 type H  charge .171347
name etp.h13 type H  charge .171347
name etp.c2 type c3
name etp.h21 type h
name etp.h22 type h
name etp.p type p35 
name etp.op1 type o2
name etp.op2 type o2
name etp.op3 type o2
name etp.p2 type p35 
name etp.op21 type o2
name etp.op22 type o2
name etp.op23 type o2
14
etp.c1 etp.c2 1
etp.c2 etp.h21 1
etp.c2 etp.h22 1
etp.c2 etp.p 1
etp.p etp.op1 1
etp.p etp.op2 1
etp.p etp.op3 1
etp.op2 etp.p2 1
etp.p2 etp.op21 1
etp.p2 etp.op22 1
etp.p2 etp.op23 1
etp.c1 etp.h11 1 
etp.c1 etp.h12 1 
etp.c1 etp.h13 1 
0
0
0
0
0
