# Supplementary material for: DG-AMMOS: A New tool to generate 3D conformation of small molecules using Distance Geometry and Automated Molecular Mechanics Optimization for in silico Screening
Source: BMC Chem Biol. 2009 Nov 13;9:6. doi: 10.1186/1472-6769-9-6 (PMC2781789; doi:10.1186/1472-6769-9-6)
Supplement: Additional file 1 — DG-AMMOS. This file contains the DG-AMMOS package and the user manual. [file 1472-6769-9-6-S1.gz › DG-AMMOS/progs/preammp/organic/FLA]

58
name fla.n type np charge -0.463
name fla.hn1 type hd charge 0.252
name fla.ca type c3 charge 0.035
name fla.ha1 type h charge 0.048
name fla.ha2 type h charge 0.048
name fla.cb type c3 charge -0.080
name fla.hb1 type h charge 0.056
name fla.hb2 type h charge 0.056
name fla.cg type c3 charge -0.103
name fla.hg1 type h charge 0.074
name fla.hg2 type h charge 0.074
name fla.cd type c3 charge -0.228
name fla.hd1 type h charge 0.133
name fla.hd2 type h charge 0.133
name fla.ne type n2 charge -0.324
name fla.he type hd charge 0.269
name fla.cz type c2 charge 0.760
name fla.nh1 type n2 charge -0.624
name fla.nh2 type n2 charge -0.624
name fla.hh11 type hd charge 0.361
name fla.hh12 type hd charge 0.361
name fla.hh21 type hd charge 0.361
name fla.hh22 type hd charge 0.361
name fla.cr1 type c2
name fla.or1 type o3
name fla.hor1 type h
name fla.cr2 type c2
name fla.hr2 type h
name fla.cr3 type c2
name fla.ob type o3
name fla.cr4 type c2
name fla.cbb type c2
name fla.cr5 type c2
name fla.hr5 type h
name fla.cr6 type c2
name fla.hr6 type h
name fla.cs1 type c2
name fla.os1 type o3
name fla.cs2 type c2
name fla.hs2 type h
name fla.cs3 type c2
name fla.cs4 type c2
name fla.cs5 type c2
name fla.hs5 type h
name fla.cs6 type c2
name fla.hs6 type h
name fla.ct1 type c2
name fla.ct2 type c2
name fla.cct2 type c2
name fla.oct1 type o2
name fla.ct3 type c2
name fla.ht3 type h
name fla.ct4 type c2
name fla.ht4 type h
name fla.ct5 type c2
name fla.ht5 type h
name fla.ct6 type c2
name fla.ht6 type h
59
fla.n fla.hn1 1
fla.n fla.ca 1
fla.ca fla.cb 1
fla.ca fla.ha2 1
fla.ca fla.ha1 1
fla.cb fla.cg 1
fla.cb fla.hb1 1
fla.cb fla.hb2 1
fla.cg fla.cd 1
fla.cg fla.hg1 1
fla.cg fla.hg2 1
fla.cd fla.ne 1
fla.cd fla.hd1 1
fla.cd fla.hd2 1
fla.ne fla.cz 1
fla.ne fla.he 1
fla.cz fla.nh1 1.5 
fla.cz fla.nh2 1.5
fla.nh1 fla.hh11 1
fla.nh1 fla.hh12 1
fla.nh2 fla.hh21 1
fla.nh2 fla.hh22 1
fla.cr1 fla.or1 1
fla.or1 fla.hor1 1
fla.cr1 fla.cr2 2
fla.cr1 fla.cr6 2
fla.cr2 fla.hr2 1
fla.cr2 fla.cr3 2
fla.cr3 fla.ob 1
fla.cr3 fla.cr4 2
fla.cr4 fla.cbb 1
fla.cr4 fla.cr5 2
fla.cr5 fla.cr6 2
fla.cr5 fla.hr5 1
fla.cs1 fla.os1 2
fla.cs1 fla.cs2 1
fla.cs1 fla.cs6 1
fla.cs2 fla.hs2 1
fla.cs2 fla.cs3 2
fla.cs3 fla.ob 2
fla.cs3 fla.cs4 1
fla.cs4 fla.cbb 1
fla.cs4 fla.cs5 1
fla.cs5 fla.cs6 2
fla.cs5 fla.hs5 1
fla.cbb fla.ct1 1
fla.ct1 fla.ct6 2
fla.ct1 fla.ct2 2
fla.ct2 fla.cct2 1
fla.cct2 fla.oct1 2.
fla.cct2 fla.n 1
fla.ct2 fla.ct3 2
fla.ct3 fla.ht3 1
fla.ct3 fla.ct4 2
fla.ct4 fla.ht4 1
fla.ct4 fla.ct5 2
fla.ct5 fla.ht5 1
fla.ct5 fla.ct6 2
fla.ct6 fla.ht6 1
0
0
0
0
fluorescien -1
0 
