# Supplementary material for: DG-AMMOS: A New tool to generate 3D conformation of small molecules using Distance Geometry and Automated Molecular Mechanics Optimization for in silico Screening
Source: BMC Chem Biol. 2009 Nov 13;9:6. doi: 10.1186/1472-6769-9-6 (PMC2781789; doi:10.1186/1472-6769-9-6)
Supplement: Additional file 1 — DG-AMMOS. This file contains the DG-AMMOS package and the user manual. [file 1472-6769-9-6-S1.gz › DG-AMMOS/progs/preammp/organic/FLS]

36
name fls.cr1 type c2
name fls.or1 type o3
name fls.hor1 type h
name fls.cr2 type c2
name fls.hr2 type h
name fls.cr3 type c2
name fls.ob type o3
name fls.cr4 type c2
name fls.cb type c2
name fls.cr5 type c2
name fls.hr5 type h
name fls.cr6 type c2
name fls.hr6 type h
name fls.cs1 type c2
name fls.os1 type o3
name fls.cs2 type c2
name fls.hs2 type h
name fls.cs3 type c2
name fls.cs4 type c2
name fls.cs5 type c2
name fls.hs5 type h
name fls.cs6 type c2
name fls.hs6 type h
name fls.ct1 type c2
name fls.ct2 type c2
name fls.cct2 type c2
name fls.oct2 type o2
name fls.oct1 type o2
name fls.ct3 type c2
name fls.ht3 type h
name fls.ct4 type c2
name fls.ht4 type h
name fls.ct5 type c2
name fls.ht5 type h
name fls.ct6 type c2
name fls.ht6 type h
37
fls.cr1 fls.or1 1
fls.or1 fls.hor1 1
fls.cr1 fls.cr2 2
fls.cr1 fls.cr6 2
fls.cr2 fls.hr2 1
fls.cr2 fls.cr3 2
fls.cr3 fls.ob 1
fls.cr3 fls.cr4 2
fls.cr4 fls.cb 1
fls.cr4 fls.cr5 2
fls.cr5 fls.cr6 2
fls.cr5 fls.hr5 1
fls.cs1 fls.os1 2
fls.cs1 fls.cs2 1
fls.cs1 fls.cs6 1
fls.cs2 fls.hs2 1
fls.cs2 fls.cs3 2
fls.cs3 fls.ob 2
fls.cs3 fls.cs4 1
fls.cs4 fls.cb 1
fls.cs4 fls.cs5 1
fls.cs5 fls.cs6 2
fls.cs5 fls.hs5 1
fls.cb fls.ct1 1
fls.ct1 fls.ct6 2
fls.ct1 fls.ct2 2
fls.ct2 fls.cct2 1
fls.cct2 fls.oct1 1.5
fls.cct2 fls.oct2 1.5
fls.ct2 fls.ct3 2
fls.ct3 fls.ht3 1
fls.ct3 fls.ct4 2
fls.ct4 fls.ht4 1
fls.ct4 fls.ct5 2
fls.ct5 fls.ht5 1
fls.ct5 fls.ct6 2
fls.ct6 fls.ht6 1
0
0
0
0
fluorescien -1
