# Supplementary material for: DG-AMMOS: A New tool to generate 3D conformation of small molecules using Distance Geometry and Automated Molecular Mechanics Optimization for in silico Screening
Source: BMC Chem Biol. 2009 Nov 13;9:6. doi: 10.1186/1472-6769-9-6 (PMC2781789; doi:10.1186/1472-6769-9-6)
Supplement: Additional file 1 — DG-AMMOS. This file contains the DG-AMMOS package and the user manual. [file 1472-6769-9-6-S1.gz › DG-AMMOS/progs/preammp/organic/GDL]

35
name gdl.cr1 type c3
name gdl.cr2 type c3
name gdl.hr21 type h
name gdl.hr22 type h
name gdl.cr3 type c3
name gdl.hr31 type h
name gdl.hr32 type h
name gdl.cr4 type c3
name gdl.hr41 type h
name gdl.hr42 type h
name gdl.cr5 type c3
name gdl.hr51 type h
name gdl.hr52 type h
name gdl.cr6 type c3
name gdl.hr61 type h
name gdl.hr62 type h
name gdl.o1 type o3
name gdl.o2 type o3
name gdl.cx type c3
name gdl.hx1 type h
name gdl.hx2 type h
name  gdl.c1 type c3
name  gdl.h1 type h
name  gdl.c2 type c3
name  gdl.h21 type h
name  gdl.h22 type h
name gdl.n3 type n2
name gdl.h3 type h
name gdl.c4 type c2
name gdl.n5 type n3
name gdl.h51  type h
name gdl.h52  type h
name gdl.n6 type n3
name gdl.h61 type h
name gdl.h62 type h
36
gdl.cr1 gdl.cr2 1
gdl.cr1 gdl.o1 1
gdl.cr1 gdl.o2 1
gdl.o2 gdl.cx 1
gdl.cx gdl.hx1 1
gdl.cx gdl.hx2 1
gdl.cx gdl.c1 1
gdl.cr2 gdl.cr3 1
gdl.cr2 gdl.hr21 1
gdl.cr2 gdl.hr22 1
gdl.cr3 gdl.cr4 1
gdl.cr3 gdl.hr31 1
gdl.cr3 gdl.hr32 1
gdl.cr4 gdl.cr5 1
gdl.cr4 gdl.hr41 1
gdl.cr4 gdl.hr42 1
gdl.cr5 gdl.cr6 1
gdl.cr5 gdl.hr51 1
gdl.cr5 gdl.hr52 1
gdl.cr6 gdl.cr1 1
gdl.cr6 gdl.hr61 1
gdl.cr6 gdl.hr62 1
gdl.o1 gdl.c1 1
gdl.c1 gdl.h1 1
gdl.c1 gdl.c2 1
gdl.c2 gdl.h21 1
gdl.c2 gdl.h22 1
gdl.c2 gdl.n3 1
gdl.n3 gdl.h3 1
gdl.n3 gdl.c4 1.5
gdl.c4 gdl.n5 1.5
gdl.c4 gdl.n6 1.5
gdl.n5 gdl.h51 1
gdl.n5 gdl.h52 1
gdl.n6 gdl.h61 1
gdl.n6 gdl.h62 1
0
0
0
0
0
guanadrel - a noephinepherine blocker
+1 charged version
