# Supplementary material for: DG-AMMOS: A New tool to generate 3D conformation of small molecules using Distance Geometry and Automated Molecular Mechanics Optimization for in silico Screening
Source: BMC Chem Biol. 2009 Nov 13;9:6. doi: 10.1186/1472-6769-9-6 (PMC2781789; doi:10.1186/1472-6769-9-6)
Supplement: Additional file 1 — DG-AMMOS. This file contains the DG-AMMOS package and the user manual. [file 1472-6769-9-6-S1.gz › DG-AMMOS/progs/preammp/organic/GED]

36
name ged.nr1 type n3
name ged.cr2 type c3
name ged.hr21 type h
name ged.hr22 type h
name ged.cr3 type c3
name ged.hr31 type h
name ged.hr32 type h
name ged.cr4 type c3
name ged.hr41 type h
name ged.hr42 type h
name ged.cr5 type c3
name ged.hr51 type h
name ged.hr52 type h
name ged.cr6 type c3
name ged.hr61 type h
name ged.hr62 type h
name ged.cr7 type c3
name ged.hr71 type h
name ged.hr72 type h
name ged.cr8 type c3
name ged.hr81 type h
name ged.hr82 type h
name  ged.c1 type c3
name  ged.h11 type h
name  ged.h12 type h
name  ged.c2 type c3
name  ged.h21 type h
name  ged.h22 type h
name ged.n3 type n3
name ged.h3 type h
name ged.c4 type c2
name ged.n5 type n2
name ged.h5   type h
name ged.n6 type n3
name ged.h61 type h
name ged.h62 type h
36
ged.nr1 ged.cr2 1
ged.cr2 ged.cr3 1
ged.cr2 ged.hr21 1
ged.cr2 ged.hr22 1
ged.cr3 ged.cr4 1
ged.cr3 ged.hr31 1
ged.cr3 ged.hr32 1
ged.cr4 ged.cr5 1
ged.cr4 ged.hr41 1
ged.cr4 ged.hr42 1
ged.cr5 ged.cr6 1
ged.cr5 ged.hr51 1
ged.cr5 ged.hr52 1
ged.cr6 ged.cr7 1
ged.cr6 ged.hr61 1
ged.cr6 ged.hr62 1
ged.cr7 ged.cr8 1
ged.cr7 ged.hr71 1
ged.cr7 ged.hr72 1
ged.cr8 ged.nr1 1
ged.cr8 ged.hr81 1
ged.cr8 ged.hr82 1
ged.nr1 ged.c1 1
ged.c1 ged.h11 1
ged.c1 ged.h12 1
ged.c1 ged.c2 1
ged.c2 ged.h21 1
ged.c2 ged.h22 1
ged.c2 ged.n3 1
ged.n3 ged.h3 1
ged.n3 ged.c4 1.5
ged.c4 ged.n5 1.5
ged.c4 ged.n6 1.5
ged.n5 ged.h5 1
ged.n6 ged.h61 1
ged.n6 ged.h62 1
0
0
0
0
0
guanethidine - a noephinepherine blocker
