# Supplementary material for: DG-AMMOS: A New tool to generate 3D conformation of small molecules using Distance Geometry and Automated Molecular Mechanics Optimization for in silico Screening
Source: BMC Chem Biol. 2009 Nov 13;9:6. doi: 10.1186/1472-6769-9-6 (PMC2781789; doi:10.1186/1472-6769-9-6)
Supplement: Additional file 1 — DG-AMMOS. This file contains the DG-AMMOS package and the user manual. [file 1472-6769-9-6-S1.gz › DG-AMMOS/progs/preammp/organic/GEP]

37
name gep.nr1 type n3
name gep.cr2 type c3
name gep.hr21 type h
name gep.hr22 type h
name gep.cr3 type c3
name gep.hr31 type h
name gep.hr32 type h
name gep.cr4 type c3
name gep.hr41 type h
name gep.hr42 type h
name gep.cr5 type c3
name gep.hr51 type h
name gep.hr52 type h
name gep.cr6 type c3
name gep.hr61 type h
name gep.hr62 type h
name gep.cr7 type c3
name gep.hr71 type h
name gep.hr72 type h
name gep.cr8 type c3
name gep.hr81 type h
name gep.hr82 type h
name  gep.c1 type c3
name  gep.h11 type h
name  gep.h12 type h
name  gep.c2 type c3
name  gep.h21 type h
name  gep.h22 type h
name gep.n3 type n2
name gep.h3 type h
name gep.c4 type c2
name gep.n5 type n3
name gep.h51  type h
name gep.h52  type h
name gep.n6 type n3
name gep.h61 type h
name gep.h62 type h
37
gep.nr1 gep.cr2 1
gep.cr2 gep.cr3 1
gep.cr2 gep.hr21 1
gep.cr2 gep.hr22 1
gep.cr3 gep.cr4 1
gep.cr3 gep.hr31 1
gep.cr3 gep.hr32 1
gep.cr4 gep.cr5 1
gep.cr4 gep.hr41 1
gep.cr4 gep.hr42 1
gep.cr5 gep.cr6 1
gep.cr5 gep.hr51 1
gep.cr5 gep.hr52 1
gep.cr6 gep.cr7 1
gep.cr6 gep.hr61 1
gep.cr6 gep.hr62 1
gep.cr7 gep.cr8 1
gep.cr7 gep.hr71 1
gep.cr7 gep.hr72 1
gep.cr8 gep.nr1 1
gep.cr8 gep.hr81 1
gep.cr8 gep.hr82 1
gep.nr1 gep.c1 1
gep.c1 gep.h11 1
gep.c1 gep.h12 1
gep.c1 gep.c2 1
gep.c2 gep.h21 1
gep.c2 gep.h22 1
gep.c2 gep.n3 1
gep.n3 gep.h3 1
gep.n3 gep.c4 1.5
gep.c4 gep.n5 1.5
gep.c4 gep.n6 1.5
gep.n5 gep.h51 1
gep.n5 gep.h52 1
gep.n6 gep.h61 1
gep.n6 gep.h62 1
0
0
0
0
0
guanethidine - a noephinepherine blocker
+1 chargep version
