# Supplementary material for: DG-AMMOS: A New tool to generate 3D conformation of small molecules using Distance Geometry and Automated Molecular Mechanics Optimization for in silico Screening
Source: BMC Chem Biol. 2009 Nov 13;9:6. doi: 10.1186/1472-6769-9-6 (PMC2781789; doi:10.1186/1472-6769-9-6)
Supplement: Additional file 1 — DG-AMMOS. This file contains the DG-AMMOS package and the user manual. [file 1472-6769-9-6-S1.gz › DG-AMMOS/progs/preammp/organic/GLA]

30
name gla.o1 type o2  charge -.306
name gla.c1 type C3  charge -.306
name gla.c2 type C3  charge -.306
name gla.c3 type C3  charge -.306
name gla.c4 type C3  charge -.306
name gla.c5 type C3  charge -.306
name gla.c6 type C3  charge -.306
name gla.n2 type np
name gla.o3 type o2
name gla.o4 type o2
name gla.o5 type o2
name gla.o6 type o2
name gla.h11 type H 
name gla.ho1 type Hd
name gla.hn2 type Hd
name gla.h21 type H 
name gla.h31 type H 
name gla.ho3 type Hd
name gla.h41 type H 
name gla.ho4 type Hd
name gla.h51 type H 
name gla.h61 type H 
name gla.h62 type H 
name gla.ho6 type Hd
name gla.co type c2
name gla.oo type o2
name gla.cp type c3
name gla.hp1 type h
name gla.hp2 type h
name gla.hp3 type h
30
gla.o5 gla.c1 1
gla.c1 gla.c2 1
gla.c2 gla.c3 1
gla.c3 gla.c4 1
gla.c4 gla.c5 1
gla.c5 gla.o5 1
gla.c5 gla.c6 1
gla.c1 gla.o1 1
gla.c1 gla.h11 1
gla.o1 gla.ho1 1
gla.c2 gla.h21 1
gla.c2 gla.n2 1
gla.c2 gla.hn2 1
gla.n2 gla.co 2
gla.co gla.oo 2
gla.co gla.cp 1
gla.cp gla.hp1 1
gla.cp gla.hp2 1
gla.cp gla.hp3 1
gla.c3 gla.h31 1
gla.c3 gla.o3 1
gla.o3 gla.ho3 1
gla.c4 gla.h41 1
gla.c4 gla.o4 1
gla.o4 gla.ho4 1
gla.c5 gla.h51 1
gla.c6 gla.o6 1
gla.c6 gla.h61 1
gla.c6 gla.h62 1
gla.o6 gla.ho6 1
0
0
0
0
0
