# Supplementary material for: DG-AMMOS: A New tool to generate 3D conformation of small molecules using Distance Geometry and Automated Molecular Mechanics Optimization for in silico Screening
Source: BMC Chem Biol. 2009 Nov 13;9:6. doi: 10.1186/1472-6769-9-6 (PMC2781789; doi:10.1186/1472-6769-9-6)
Supplement: Additional file 1 — DG-AMMOS. This file contains the DG-AMMOS package and the user manual. [file 1472-6769-9-6-S1.gz › DG-AMMOS/progs/preammp/organic/GLC]

24
name glc.o1 type o3  charge -.604339
name glc.c1 type C3  charge .170176
name glc.c2 type C3  charge .078505
name glc.c3 type C3  charge .081127
name glc.c4 type C3 charge .078156
name glc.c5 type C3  charge .077649
name glc.c6 type C3  charge .032754
name glc.o2 type o3  charge -.600273
name glc.o3 type o3  charge -.601438
name glc.o4 type o3  charge -.601623
name glc.o5 type o3  charge -.495988
name glc.o6 type o3  charge -.595672
name glc.h11 type H   charge .158625
name glc.ho1 type H   charge .366934
name glc.h21 type H   charge .159266
name glc.h31 type H   charge .167601
name glc.ho2 type H   charge .358154
name glc.ho3 type H   charge .369702
name glc.h41 type H   charge .164746
name glc.ho4 type H   charge .367830
name glc.h51 type H   charge .168722
name glc.h61 type H   charge .172017
name glc.h62 type H   charge .161368
name glc.ho6 type H   charge .366001
24
glc.o5 glc.c1 1
glc.c1 glc.c2 1
glc.c2 glc.c3 1
glc.c3 glc.c4 1
glc.c4 glc.c5 1
glc.c5 glc.o5 1
glc.c5 glc.c6 1
glc.c1 glc.o1 1
glc.c1 glc.h11 1
glc.o1 glc.ho1 1
glc.c2 glc.h21 1
glc.c2 glc.o2 1
glc.o2 glc.ho2 1
glc.c3 glc.h31 1
glc.c3 glc.o3 1
glc.o3 glc.ho3 1
glc.c4 glc.h41 1
glc.c4 glc.o4 1
glc.o4 glc.ho4 1
glc.c5 glc.h51 1
glc.c6 glc.o6 1
glc.c6 glc.h61 1
glc.c6 glc.h62 1
glc.o6 glc.ho6 1
0
10
glc.c2 glc.c1 glc.c3 glc.o2 4 -1.094596
glc.c2 glc.c1 glc.c3 glc.h21 4  .957949
glc.c3 glc.c2 glc.c4 glc.o3  4 1.174142
glc.c3 glc.c2 glc.c4 glc.h31 4 -.932578 
glc.c4 glc.c3 glc.c5 glc.o4 4 -1.158380
glc.c4 glc.c3 glc.c5 glc.h41 4 .940345
glc.c5 glc.c4 glc.o5 glc.c6 4 1.220105
glc.c5 glc.c4 glc.o5 glc.h51 4 -.895929
glc.c1 glc.o5 glc.c2 glc.o1 4 -1.141856
glc.c1 glc.o5 glc.c2 glc.h11 4 .940104
0
0
:%s/
