# Supplementary material for: DG-AMMOS: A New tool to generate 3D conformation of small molecules using Distance Geometry and Automated Molecular Mechanics Optimization for in silico Screening
Source: BMC Chem Biol. 2009 Nov 13;9:6. doi: 10.1186/1472-6769-9-6 (PMC2781789; doi:10.1186/1472-6769-9-6)
Supplement: Additional file 1 — DG-AMMOS. This file contains the DG-AMMOS package and the user manual. [file 1472-6769-9-6-S1.gz › DG-AMMOS/progs/preammp/organic/GND]

10
name gnd.c type c2
name gnd.n1 type n3
name gnd.h11 type h
name gnd.h12 type h
name gnd.n2 type n3
name gnd.h21 type h
name gnd.h22 type h
name gnd.n3 type n3
name gnd.h31 type h
name gnd.h32 type h
9
gnd.c gnd.n1 1
gnd.c gnd.n3 1
gnd.c gnd.n2 1
gnd.n1 gnd.h11 1
gnd.n1 gnd.h12 1
gnd.n2 gnd.h21 1
gnd.n2 gnd.h22 1
gnd.n3 gnd.h31 1
gnd.n3 gnd.h32 1
0
0
0
 gndnidine +1 
